# Supplementary material for: Pyridinium tetra­kis­(1,1,1-trifluoro­pentane-2,4-dionato)dysprosate
Source: Acta Crystallogr Sect E Struct Rep Online. 2011 Feb 16;67(Pt 3):m341. doi: 10.1107/S1600536811005034 (PMC3052034; doi:10.1107/S1600536811005034)
Supplement: Supplementary file 1 [file e-67-0m341-sup1.cif]

##############################################################################
###                                                                        ###
###        Electronic paper (Acta Crystallographica Section E)             ###
###                                                                        ###
##############################################################################
#                                                                            #
# This CIF contains the data in a paper accepted for publication in Acta     #
# Crystallographica Section E. It conforms to the requirements of Notes      #
# for Authors for Section E, and has been peer reviewed under the auspices   #
# of the IUCr Commission on Journals.                                        #
#                                                                            #
# Full details of the Crystallographic Information File format               #
# are given in the paper "The Crystallographic Information File (CIF):       #
# a New Standard Archive File for Crystallography" by S. R. Hall, F. H.      #
# Allen and I. D. Brown [Acta Cryst. (1991), A47, 655-685].                  #
#                                                                            #
# The current version of the core CIF dictionary is obtainable from          #
# ftp://ftp.iucr.org/pub/cif_core.dic. The current version number is 2.4.    #
#                                                                            #
# Software is freely available for graphical display of the structure(s) in  #
# this CIF.  For information consult the CIF home page http://www.iucr.org/  #
# cif/home.html                                                              #
#                                                                            #
# This file may be used for bona fide research purposes within the           #
# scientific community so long as proper attribution is given to the journal # 
# article from which it was obtained.                                        #
#                                                                            #
##############################################################################
                                             
data_I
_audit_creation_method     SHELXL-97
_chemical_name_systematic
;
Pyridinium tetrakis(1,1,1-trifluoropentane-2,4-dionato)dysprosate
;
_chemical_name_common     ?
_chemical_formula_moiety     'C5 H6 N +, C20 H16 Dy F12 O8 -'
_chemical_formula_sum     'C25 H22 Dy F12 N O8'
_chemical_formula_iupac     '(C5 H6 N) [Dy (C5 H4 F3 O2)4]'
_chemical_formula_weight     854.94
_chemical_melting_point     ?
_symmetry_cell_setting     monoclinic
_symmetry_space_group_name_H-M     'P 21/c'
_symmetry_space_group_name_Hall     '-P 2ybc '
loop_
    _symmetry_equiv_pos_as_xyz
    'x, y, z'
    '-x, y+1/2, -z+1/2'
    '-x, -y, -z'
    'x, -y-1/2, z-1/2'
_cell_length_a     10.619(4)
_cell_length_b     19.799(7)
_cell_length_c     15.715(6)
_cell_angle_alpha     90.00
_cell_angle_beta     103.116(6)
_cell_angle_gamma     90.00
_cell_volume     3217.8(19)
_cell_formula_units_Z     4
_cell_measurement_reflns_used     3207
_cell_measurement_theta_min     2.22
_cell_measurement_theta_max     21.04
_cell_measurement_temperature     298(2)
_exptl_crystal_description     plate
_exptl_crystal_colour     colorless
_exptl_crystal_size_max     0.22
_exptl_crystal_size_mid     0.22
_exptl_crystal_size_min     0.06
_exptl_crystal_density_diffrn     1.765
_exptl_crystal_density_meas     ?
_exptl_crystal_density_method     'not measured'
_exptl_crystal_F_000     1668
_exptl_absorpt_coefficient_mu     2.436
_exptl_absorpt_correction_type     multi-scan
_exptl_absorpt_process_details     '(SADABS; Sheldrick, 2000)'
_exptl_absorpt_correction_T_min     0.6163
_exptl_absorpt_correction_T_max     0.8676
_exptl_special_details
;
;
_diffrn_ambient_temperature     298(2)
_diffrn_radiation_type     MoK\a
_diffrn_radiation_wavelength     0.71073
_diffrn_radiation_source     'fine-focus sealed tube'
_diffrn_radiation_monochromator     graphite
_diffrn_measurement_device_type     'Bruker SMART 1K CCD area detector'
_diffrn_measurement_method     '\w'
_diffrn_detector_area_resol_mean     ?
_diffrn_reflns_number     14449
_diffrn_reflns_av_R_equivalents     0.0390
_diffrn_reflns_av_sigmaI/netI     0.0529
_diffrn_reflns_theta_min     1.68
_diffrn_reflns_theta_max     25.00
_diffrn_reflns_theta_full     25.00
_diffrn_measured_fraction_theta_max     0.999
_diffrn_measured_fraction_theta_full     0.999
_diffrn_reflns_limit_h_min     -12
_diffrn_reflns_limit_h_max     12
_diffrn_reflns_limit_k_min     -19
_diffrn_reflns_limit_k_max     23
_diffrn_reflns_limit_l_min     -18
_diffrn_reflns_limit_l_max     15
_refine_special_details
;
Refinement of <i>F</i>^2^ against ALL reflections. The weighted <i>R</i>-factor
<i>wR</i> and goodness of fit <i>S</i> are based on <i>F</i>^2^, conventional
<i>R</i>-factors <i>R</i> are based on <i>F</i>, with <i>F</i> set to zero for
negative <i>F</i>^2^. The threshold expression of <i>F</i>^2^ >
\s(<i>F</i>^2^) is used only for calculating <i>R</i>-factors(gt) <i>etc</i>.
and is not relevant to the choice of reflections for refinement.
<i>R</i>-factors based on <i>F</i>^2^ are statistically about twice as large
as those based on <i>F</i>, and <i>R</i>- factors based on ALL data will be
even larger.
;
_reflns_number_total     5670
_reflns_number_gt     4126
_reflns_threshold_expression     I>2\s(I)
_refine_ls_structure_factor_coef     Fsqd
_refine_ls_matrix_type     full
_refine_ls_R_factor_all     0.0752
_refine_ls_R_factor_gt     0.0498
_refine_ls_wR_factor_gt     0.1102
_refine_ls_wR_factor_ref     0.1214
_refine_ls_goodness_of_fit_ref     1.019
_refine_ls_restrained_S_all     1.035
_refine_ls_number_reflns     5670
_refine_ls_number_parameters     483
_refine_ls_number_restraints     78
_refine_ls_hydrogen_treatment     constr
_refine_ls_weighting_scheme     calc
_refine_ls_weighting_details
                 'calc w=1/[\s^2^(Fo^2^)+(0.0621P)^2^] where P=(Fo^2^+2Fc^2^)/3'
_atom_sites_solution_hydrogens     geom
_atom_sites_solution_primary     direct
_atom_sites_solution_secondary     difmap
_refine_ls_shift/su_max     0.001
_refine_ls_shift/su_mean     0.000
_refine_diff_density_max     0.947
_refine_diff_density_min     -0.454
_refine_ls_extinction_method     none
_refine_ls_extinction_coef     ?
loop_
    _atom_type_symbol
    _atom_type_description
    _atom_type_scat_dispersion_real
    _atom_type_scat_dispersion_imag
    _atom_type_scat_source
    'C' 'C' 0.0033 0.0016
                         'International Tables Vol C Tables 4.2.6.8 and 6.1.1.4'
    'H' 'H' 0.0000 0.0000
                         'International Tables Vol C Tables 4.2.6.8 and 6.1.1.4'
    'N' 'N' 0.0061 0.0033
                         'International Tables Vol C Tables 4.2.6.8 and 6.1.1.4'
    'O' 'O' 0.0106 0.0060
                         'International Tables Vol C Tables 4.2.6.8 and 6.1.1.4'
    'F' 'F' 0.0171 0.0103
                         'International Tables Vol C Tables 4.2.6.8 and 6.1.1.4'
    'Dy' 'Dy' -0.1892 4.4098
                         'International Tables Vol C Tables 4.2.6.8 and 6.1.1.4'
_computing_data_collection     'SMART (Bruker, 2000)'
_computing_cell_refinement     'SAINT (Bruker, 2000)'
_computing_data_reduction     'SAINT (Bruker, 2000)'
_computing_structure_solution     'SHELXS97 (Sheldrick, 2008)'
_computing_structure_refinement     'SHELXL97 (Sheldrick, 2008)'
_computing_molecular_graphics     'ORTEP-3 (Farrugia, 1997)'
_computing_publication_material     'SHELXTL/PC (Sheldrick, 2008)'
loop_
    _atom_site_type_symbol
    _atom_site_label
    _atom_site_fract_x
    _atom_site_fract_y
    _atom_site_fract_z
    _atom_site_U_iso_or_equiv
    _atom_site_adp_type
    _atom_site_calc_flag
    _atom_site_refinement_flags
    _atom_site_occupancy
    _atom_site_disorder_assembly
    _atom_site_disorder_group
    Dy Dy1 0.54349(3) 0.155070(15) 0.274306(19) 0.05328(14) Uani d . 1 . .
    O O1 0.4836(5) 0.2430(2) 0.3649(3) 0.0698(13) Uani d . 1 . .
    O O2 0.3848(5) 0.2201(2) 0.1874(3) 0.0664(13) Uani d . 1 . .
    C C1 0.3730(10) 0.3186(5) 0.4363(6) 0.105(3) Uani d . 1 . .
    H H1A 0.4141 0.2953 0.4889 0.157 Uiso calc R 1 . .
    H H1B 0.2835 0.3259 0.4360 0.157 Uiso calc R 1 . .
    H H1C 0.4147 0.3614 0.4339 0.157 Uiso calc R 1 . .
    C C2 0.3834(8) 0.2772(4) 0.3590(5) 0.0656(19) Uani d . 1 . .
    C C3 0.2847(8) 0.2808(4) 0.2828(5) 0.069(2) Uani d . 1 . .
    H H3 0.2086 0.3029 0.2860 0.083 Uiso calc R 1 . .
    C C4 0.2930(7) 0.2543(4) 0.2051(5) 0.0633(19) Uani d . 1 . .
    C C5 0.1851(9) 0.2668(5) 0.1261(6) 0.088(3) Uani d D 1 . .
    F F1 0.2181(6) 0.3041(4) 0.0687(4) 0.170(3) Uani d D 1 . .
    F F2 0.1395(7) 0.2116(4) 0.0866(5) 0.165(3) Uani d D 1 . .
    F F3 0.0817(7) 0.2960(4) 0.1425(4) 0.170(3) Uani d D 1 . .
    O O3 0.3793(5) 0.1120(2) 0.3346(3) 0.0691(13) Uani d . 1 . .
    O O4 0.4291(6) 0.0745(3) 0.1777(3) 0.0813(15) Uani d . 1 . .
    C C6 0.1664(9) 0.1026(6) 0.3557(6) 0.116(3) Uani d . 1 . .
    H H6A 0.1652 0.0631 0.3908 0.173 Uiso calc R 1 . .
    H H6B 0.0825 0.1092 0.3180 0.173 Uiso calc R 1 . .
    H H6C 0.1886 0.1413 0.3930 0.173 Uiso calc R 1 . .
    C C7 0.2647(9) 0.0938(4) 0.3014(6) 0.076(2) Uani d . 1 . .
    C C8 0.2294(10) 0.0660(5) 0.2176(7) 0.097(3) Uani d . 1 . .
    H H8 0.1438 0.0530 0.1968 0.116 Uiso calc R 1 . .
    C C9 0.3145(12) 0.0569(4) 0.1642(5) 0.090(3) Uani d . 1 A .
    C C10 0.2692(12) 0.0137(6) 0.0779(8) 0.129(4) Uani d D 1 . .
    F F4 0.2652(17) 0.0495(7) 0.0147(8) 0.139(5) Uani d PDU 0.560(15) A 1
    F F5 0.3418(14) -0.0434(6) 0.0845(8) 0.138(5) Uani d PDU 0.560(15) A 1
    F F6 0.1486(13) -0.0078(8) 0.0698(9) 0.152(6) Uani d PDU 0.560(15) A 1
    F F4B 0.237(2) -0.0437(7) 0.0915(10) 0.136(6) Uani d PDU 0.440(15) A 2
    F F5B 0.158(2) 0.0463(12) 0.0364(15) 0.201(10) Uani d PDU 0.440(15) A 2
    F F6B 0.3444(16) 0.0219(8) 0.0223(10) 0.123(6) Uani d PDU 0.440(15) A 2
    O O5 0.6258(5) 0.1812(2) 0.1486(3) 0.0685(13) Uani d . 1 . .
    O O6 0.6880(5) 0.0700(2) 0.2623(3) 0.0687(13) Uani d . 1 . .
    C C11 0.7528(9) 0.1973(5) 0.0427(5) 0.103(3) Uani d . 1 . .
    H H11A 0.6789 0.2041 -0.0045 0.155 Uiso calc R 1 . .
    H H11B 0.8178 0.1727 0.0219 0.155 Uiso calc R 1 . .
    H H11C 0.7869 0.2402 0.0652 0.155 Uiso calc R 1 . .
    C C12 0.7130(8) 0.1571(4) 0.1151(5) 0.0664(19) Uani d . 1 . .
    C C13 0.7781(8) 0.0965(4) 0.1434(5) 0.075(2) Uani d . 1 . .
    H H13 0.8392 0.0817 0.1135 0.089 Uiso calc R 1 . .
    C C14 0.7591(7) 0.0577(3) 0.2112(5) 0.0641(19) Uani d . 1 . .
    C C15 0.8293(10) -0.0080(5) 0.2295(7) 0.093(3) Uani d D 1 . .
    F F7 0.9130(8) -0.0209(3) 0.1817(6) 0.170(3) Uani d D 1 . .
    F F8 0.7516(7) -0.0582(3) 0.2151(6) 0.185(4) Uani d D 1 . .
    F F9 0.8939(9) -0.0126(4) 0.3073(5) 0.194(4) Uani d D 1 . .
    O O7 0.7171(5) 0.2319(2) 0.3091(3) 0.0692(13) Uani d . 1 . .
    O O8 0.6620(5) 0.1262(2) 0.4147(3) 0.0624(12) Uani d . 1 . .
    C C16 0.9245(11) 0.2782(6) 0.3435(7) 0.104(3) Uani d D 1 . .
    H H16A 0.9699 0.2688 0.2962 0.104 Uiso d PR 0.64 . .
    H H16B 1.0012 0.2854 0.3963 0.104 Uiso d PR 0.64 . .
    H H16C 0.8937 0.3261 0.3317 0.104 Uiso d PR 0.64 . .
    F F10B 1.0364(15) 0.2718(10) 0.3858(12) 0.157(8) Uani d PD 0.36 . .
    F F11B 0.924(2) 0.2781(10) 0.2596(11) 0.160(7) Uani d PDU 0.36 . .
    F F12B 0.879(2) 0.3390(8) 0.3519(18) 0.193(12) Uani d PD 0.36 . .
    C C17 0.8278(8) 0.2252(4) 0.3569(5) 0.068(2) Uani d . 1 . .
    C C18 0.8665(8) 0.1759(4) 0.4206(5) 0.070(2) Uani d . 1 . .
    H H18 0.9536 0.1735 0.4483 0.084 Uiso calc R 1 . .
    C C19 0.7838(7) 0.1309(3) 0.4447(4) 0.0589(18) Uani d . 1 . .
    C C20 0.8358(10) 0.0834(5) 0.5191(6) 0.099(3) Uani d D 1 . .
    H H20A 0.7625 0.0425 0.5206 0.099 Uiso d PR 0.36 . .
    H H20B 0.8509 0.0975 0.5761 0.099 Uiso d PR 0.36 . .
    H H20C 0.9073 0.0496 0.5146 0.099 Uiso d PR 0.36 . .
    F F10 0.9621(9) 0.0751(5) 0.5361(6) 0.141(3) Uani d PD 0.64 . .
    F F11 0.7907(13) 0.0241(5) 0.5025(9) 0.243(9) Uani d PD 0.64 . .
    F F12 0.8159(13) 0.1056(7) 0.5915(6) 0.194(6) Uani d PD 0.64 . .
    N N1 0.5608(8) 0.3261(3) 0.1375(6) 0.096(2) Uani d . 1 . .
    H H1 0.5924 0.2859 0.1424 0.115 Uiso calc R 1 . .
    C C21 0.5610(9) 0.3615(5) 0.2096(6) 0.089(3) Uani d . 1 . .
    H H21 0.5963 0.3435 0.2645 0.106 Uiso calc R 1 . .
    C C22 0.5089(10) 0.4241(4) 0.2015(6) 0.088(3) Uani d . 1 . .
    H H22 0.5072 0.4495 0.2510 0.105 Uiso calc R 1 . .
    C C23 0.4599(9) 0.4493(4) 0.1219(6) 0.089(3) Uani d . 1 . .
    H H23 0.4224 0.4920 0.1162 0.106 Uiso calc R 1 . .
    C C24 0.4647(9) 0.4130(4) 0.0494(6) 0.088(3) Uani d . 1 . .
    H H24 0.4341 0.4316 -0.0057 0.106 Uiso calc R 1 . .
    C C25 0.5124(10) 0.3516(4) 0.0571(7) 0.089(3) Uani d . 1 . .
    H H25 0.5129 0.3259 0.0076 0.107 Uiso calc R 1 . .
loop_
    _atom_site_aniso_label
    _atom_site_aniso_U_11
    _atom_site_aniso_U_22
    _atom_site_aniso_U_33
    _atom_site_aniso_U_12
    _atom_site_aniso_U_13
    _atom_site_aniso_U_23
    Dy1 0.0585(2) 0.0521(2) 0.0466(2) 0.00072(16) 0.00630(14) 0.00471(15)
    O1 0.067(3) 0.074(3) 0.062(3) 0.006(3) 0.002(2) -0.007(2)
    O2 0.062(3) 0.078(3) 0.054(3) 0.011(3) 0.004(2) 0.009(2)
    C1 0.123(9) 0.100(6) 0.092(7) 0.029(6) 0.027(6) -0.018(5)
    C2 0.068(5) 0.054(4) 0.075(5) 0.003(4) 0.017(4) 0.007(4)
    C3 0.068(5) 0.063(5) 0.076(5) 0.015(4) 0.013(4) 0.009(4)
    C4 0.058(5) 0.062(4) 0.063(5) 0.004(4) -0.001(4) 0.020(4)
    C5 0.072(6) 0.108(7) 0.077(6) 0.010(6) 0.000(5) 0.014(6)
    F1 0.125(5) 0.248(8) 0.120(5) -0.011(5) -0.008(4) 0.111(6)
    F2 0.137(6) 0.161(6) 0.148(6) -0.001(5) -0.067(4) -0.004(5)
    F3 0.106(5) 0.275(9) 0.111(5) 0.088(6) -0.010(4) 0.003(5)
    O3 0.071(4) 0.071(3) 0.063(3) -0.009(3) 0.009(3) 0.010(3)
    O4 0.084(4) 0.085(4) 0.071(3) -0.020(3) 0.008(3) -0.026(3)
    C6 0.078(7) 0.159(10) 0.122(8) -0.001(7) 0.049(6) 0.015(7)
    C7 0.075(6) 0.065(5) 0.083(6) -0.013(4) 0.007(5) 0.014(4)
    C8 0.081(7) 0.105(7) 0.096(7) -0.021(5) 0.002(6) 0.004(6)
    C9 0.123(9) 0.069(5) 0.063(5) -0.020(6) -0.008(5) -0.006(4)
    C10 0.130(11) 0.126(11) 0.122(10) -0.037(9) 0.008(8) 0.026(8)
    F4 0.147(7) 0.143(7) 0.122(6) -0.008(5) 0.021(5) -0.001(4)
    F5 0.145(7) 0.131(7) 0.130(6) 0.002(4) 0.015(4) -0.025(4)
    F6 0.148(7) 0.151(7) 0.151(7) -0.022(5) 0.020(5) -0.006(5)
    F4B 0.143(8) 0.128(7) 0.137(7) -0.008(5) 0.030(5) -0.011(5)
    F5B 0.201(11) 0.203(11) 0.194(11) -0.002(5) 0.033(5) -0.008(5)
    F6B 0.127(7) 0.125(7) 0.115(7) -0.006(5) 0.025(5) -0.012(5)
    O5 0.083(4) 0.067(3) 0.058(3) 0.006(3) 0.021(3) 0.011(2)
    O6 0.085(4) 0.061(3) 0.064(3) 0.015(3) 0.024(3) 0.005(2)
    C11 0.118(8) 0.129(8) 0.078(6) 0.001(7) 0.053(6) 0.021(6)
    C12 0.064(5) 0.077(5) 0.057(4) -0.002(4) 0.013(4) -0.010(4)
    C13 0.078(6) 0.081(6) 0.071(5) 0.001(5) 0.030(4) -0.014(4)
    C14 0.065(5) 0.051(4) 0.070(5) -0.005(4) 0.002(4) -0.018(4)
    C15 0.099(8) 0.077(6) 0.108(8) 0.014(6) 0.034(6) 0.001(6)
    F7 0.184(7) 0.125(5) 0.231(8) 0.067(5) 0.112(7) 0.020(5)
    F8 0.154(7) 0.062(3) 0.348(12) -0.006(4) 0.074(7) -0.012(5)
    F9 0.267(10) 0.153(6) 0.129(6) 0.118(7) -0.024(6) 0.014(5)
    O7 0.061(3) 0.072(3) 0.071(3) -0.005(3) 0.006(3) 0.007(3)
    O8 0.063(3) 0.067(3) 0.053(3) 0.004(3) 0.005(2) 0.012(2)
    C16 0.091(8) 0.123(9) 0.095(7) -0.029(7) 0.015(6) 0.000(6)
    F10B 0.084(13) 0.21(2) 0.160(16) -0.055(13) -0.010(11) 0.055(14)
    F11B 0.158(8) 0.168(8) 0.157(8) -0.016(5) 0.043(5) 0.003(5)
    F12B 0.15(2) 0.110(14) 0.35(4) -0.061(13) 0.14(2) -0.024(16)
    C17 0.067(5) 0.074(5) 0.064(5) -0.008(4) 0.019(4) -0.016(4)
    C18 0.056(5) 0.076(5) 0.069(5) 0.008(4) -0.002(4) -0.005(4)
    C19 0.060(5) 0.058(4) 0.050(4) 0.017(4) -0.004(3) -0.006(3)
    C20 0.086(7) 0.105(8) 0.085(7) 0.005(6) -0.025(5) 0.028(6)
    F10 0.107(8) 0.146(8) 0.145(8) 0.029(6) -0.020(6) 0.041(6)
    F11 0.243(14) 0.124(8) 0.253(15) -0.077(9) -0.170(12) 0.118(9)
    F12 0.239(14) 0.273(15) 0.079(6) 0.122(12) 0.052(8) 0.063(8)
    N1 0.114(7) 0.059(4) 0.134(7) 0.011(4) 0.069(6) 0.016(5)
    C21 0.098(7) 0.094(7) 0.073(6) -0.007(5) 0.017(5) 0.020(5)
    C22 0.126(8) 0.065(5) 0.074(6) -0.003(5) 0.024(5) -0.011(5)
    C23 0.098(7) 0.064(5) 0.105(7) 0.017(5) 0.024(6) -0.002(5)
    C24 0.109(7) 0.080(6) 0.072(5) -0.008(5) 0.010(5) 0.017(5)
    C25 0.116(8) 0.067(6) 0.100(7) -0.023(5) 0.058(6) -0.016(5)
_geom_special_details
;
All e.s.d.'s (except the e.s.d. in the dihedral angle between two l.s. planes)
are estimated using the full covariance matrix. The cell e.s.d.'s are taken
into account individually in the estimation of e.s.d.'s in distances, angles
and torsion angles; correlations between e.s.d.'s in cell parameters are only
used when they are defined by crystal symmetry. An approximate (isotropic)
treatment of cell e.s.d.'s is used for estimating e.s.d.'s involving l.s.
planes.
;
loop_
    _geom_bond_atom_site_label_1
    _geom_bond_atom_site_label_2
    _geom_bond_site_symmetry_2
    _geom_bond_distance
    _geom_bond_publ_flag
    Dy1 O2 . 2.305(5) y
    Dy1 O6 . 2.315(5) y
    Dy1 O3 . 2.326(5) y
    Dy1 O4 . 2.342(5) y
    Dy1 O8 . 2.349(4) y
    Dy1 O7 . 2.356(5) y
    Dy1 O5 . 2.390(5) y
    Dy1 O1 . 2.423(5) y
    O1 C2 . 1.247(8) ?
    O2 C4 . 1.269(8) ?
    C1 C2 . 1.492(10) ?
    C1 H1A . 0.9600 ?
    C1 H1B . 0.9600 ?
    C1 H1C . 0.9600 ?
    C2 C3 . 1.403(10) ?
    C3 C4 . 1.350(10) ?
    C3 H3 . 0.9300 ?
    C4 C5 . 1.507(11) ?
    C5 F1 . 1.275(9) ?
    C5 F2 . 1.295(9) ?
    C5 F3 . 1.317(9) ?
    O3 C7 . 1.264(8) ?
    O4 C9 . 1.238(11) ?
    C6 C7 . 1.501(11) ?
    C6 H6A . 0.9600 ?
    C6 H6B . 0.9600 ?
    C6 H6C . 0.9600 ?
    C7 C8 . 1.397(12) ?
    C8 C9 . 1.378(13) ?
    C8 H8 . 0.9300 ?
    C9 C10 . 1.582(14) ?
    C10 F4 . 1.213(12) ?
    C10 F4B . 1.220(14) ?
    C10 F6B . 1.321(14) ?
    C10 F6 . 1.328(13) ?
    C10 F5 . 1.359(13) ?
    C10 F5B . 1.372(16) ?
    O5 C12 . 1.258(8) ?
    O6 C14 . 1.245(8) ?
    C11 C12 . 1.525(10) ?
    C11 H11A . 0.9600 ?
    C11 H11B . 0.9600 ?
    C11 H11C . 0.9600 ?
    C12 C13 . 1.405(10) ?
    C13 C14 . 1.365(10) ?
    C13 H13 . 0.9300 ?
    C14 C15 . 1.494(11) ?
    C15 F9 . 1.263(10) ?
    C15 F8 . 1.278(10) ?
    C15 F7 . 1.313(9) ?
    O7 C17 . 1.250(9) ?
    O8 C19 . 1.275(8) ?
    C16 F10B . 1.230(14) ?
    C16 F12B . 1.314(14) ?
    C16 F11B . 1.317(14) ?
    C16 C17 . 1.517(12) ?
    C16 H16A . 0.9912 ?
    C16 H16B . 1.0321 ?
    C16 H16C . 1.0056 ?
    F10B H16A . 1.4259 ?
    F10B H16B . 0.5180 ?
    F11B H16A . 0.6894 ?
    F12B H16C . 0.4623 ?
    C17 C18 . 1.392(10) ?
    C18 C19 . 1.363(10) ?
    C18 H18 . 0.9300 ?
    C19 C20 . 1.505(10) ?
    C20 F11 . 1.272(11) ?
    C20 F12 . 1.281(11) ?
    C20 F10 . 1.317(10) ?
    C20 H20A . 1.1271 ?
    C20 H20B . 0.9180 ?
    C20 H20C . 1.0263 ?
    F10 H20C . 0.7857 ?
    F11 H20A . 0.5838 ?
    F11 H20C . 1.3102 ?
    F12 H20B . 0.5114 ?
    N1 C21 . 1.333(11) ?
    N1 C25 . 1.350(12) ?
    N1 H1 . 0.8600 ?
    C21 C22 . 1.350(11) ?
    C21 H21 . 0.9300 ?
    C22 C23 . 1.338(11) ?
    C22 H22 . 0.9300 ?
    C23 C24 . 1.358(11) ?
    C23 H23 . 0.9300 ?
    C24 C25 . 1.312(11) ?
    C24 H24 . 0.9300 ?
    C25 H25 . 0.9300 ?
loop_
    _geom_angle_atom_site_label_1
    _geom_angle_atom_site_label_2
    _geom_angle_atom_site_label_3
    _geom_angle_site_symmetry_1
    _geom_angle_site_symmetry_3
    _geom_angle
    _geom_angle_publ_flag
    O2 Dy1 O6 . . 140.08(17) ?
    O2 Dy1 O3 . . 86.05(17) ?
    O6 Dy1 O3 . . 109.78(17) ?
    O2 Dy1 O4 . . 78.12(19) ?
    O6 Dy1 O4 . . 73.0(2) ?
    O3 Dy1 O4 . . 71.84(18) ?
    O2 Dy1 O8 . . 148.85(17) ?
    O6 Dy1 O8 . . 71.07(16) ?
    O3 Dy1 O8 . . 79.62(17) ?
    O4 Dy1 O8 . . 122.14(17) ?
    O2 Dy1 O7 . . 101.87(18) ?
    O6 Dy1 O7 . . 89.42(18) ?
    O3 Dy1 O7 . . 139.54(17) ?
    O4 Dy1 O7 . . 148.56(18) ?
    O8 Dy1 O7 . . 73.40(16) ?
    O2 Dy1 O5 . . 75.24(17) ?
    O6 Dy1 O5 . . 73.54(16) ?
    O3 Dy1 O5 . . 149.75(18) ?
    O4 Dy1 O5 . . 81.05(18) ?
    O8 Dy1 O5 . . 127.59(17) ?
    O7 Dy1 O5 . . 68.84(17) ?
    O2 Dy1 O1 . . 72.12(16) ?
    O6 Dy1 O1 . . 146.89(17) ?
    O3 Dy1 O1 . . 72.74(17) ?
    O4 Dy1 O1 . . 134.69(19) ?
    O8 Dy1 O1 . . 77.24(16) ?
    O7 Dy1 O1 . . 72.29(17) ?
    O5 Dy1 O1 . . 121.60(16) ?
    C2 O1 Dy1 . . 132.8(5) ?
    C4 O2 Dy1 . . 131.5(4) ?
    C2 C1 H1A . . 109.5 ?
    C2 C1 H1B . . 109.5 ?
    H1A C1 H1B . . 109.5 ?
    C2 C1 H1C . . 109.5 ?
    H1A C1 H1C . . 109.5 ?
    H1B C1 H1C . . 109.5 ?
    O1 C2 C3 . . 123.5(7) ?
    O1 C2 C1 . . 117.3(7) ?
    C3 C2 C1 . . 119.2(8) ?
    C4 C3 C2 . . 124.2(7) ?
    C4 C3 H3 . . 117.9 ?
    C2 C3 H3 . . 117.9 ?
    O2 C4 C3 . . 128.1(7) ?
    O2 C4 C5 . . 112.7(7) ?
    C3 C4 C5 . . 119.2(7) ?
    F1 C5 F2 . . 106.4(9) ?
    F1 C5 F3 . . 105.0(8) ?
    F2 C5 F3 . . 103.1(9) ?
    F1 C5 C4 . . 113.5(8) ?
    F2 C5 C4 . . 112.8(7) ?
    F3 C5 C4 . . 115.0(8) ?
    C7 O3 Dy1 . . 132.6(5) ?
    C9 O4 Dy1 . . 130.5(6) ?
    C7 C6 H6A . . 109.5 ?
    C7 C6 H6B . . 109.5 ?
    H6A C6 H6B . . 109.5 ?
    C7 C6 H6C . . 109.5 ?
    H6A C6 H6C . . 109.5 ?
    H6B C6 H6C . . 109.5 ?
    O3 C7 C8 . . 121.9(8) ?
    O3 C7 C6 . . 117.5(8) ?
    C8 C7 C6 . . 120.6(9) ?
    C9 C8 C7 . . 123.6(9) ?
    C9 C8 H8 . . 118.2 ?
    C7 C8 H8 . . 118.2 ?
    O4 C9 C8 . . 127.8(8) ?
    O4 C9 C10 . . 113.3(9) ?
    C8 C9 C10 . . 118.7(10) ?
    F4 C10 F4B . . 136.8(15) ?
    F4 C10 F6B . . 45.6(9) ?
    F4B C10 F6B . . 117.9(15) ?
    F4 C10 F6 . . 104.8(13) ?
    F4B C10 F6 . . 54.0(10) ?
    F6B C10 F6 . . 133.7(13) ?
    F4 C10 F5 . . 117.5(14) ?
    F4B C10 F5 . . 52.5(10) ?
    F6B C10 F5 . . 74.6(12) ?
    F6 C10 F5 . . 105.0(12) ?
    F4 C10 F5B . . 57.9(11) ?
    F4B C10 F5B . . 106.0(15) ?
    F6B C10 F5B . . 102.1(14) ?
    F6 C10 F5B . . 53.2(11) ?
    F5 C10 F5B . . 147.1(15) ?
    F4 C10 C9 . . 109.5(10) ?
    F4B C10 C9 . . 113.3(11) ?
    F6B C10 C9 . . 112.8(11) ?
    F6 C10 C9 . . 110.8(11) ?
    F5 C10 C9 . . 109.1(10) ?
    F5B C10 C9 . . 102.3(13) ?
    C12 O5 Dy1 . . 134.9(5) ?
    C14 O6 Dy1 . . 134.8(5) ?
    C12 C11 H11A . . 109.5 ?
    C12 C11 H11B . . 109.5 ?
    H11A C11 H11B . . 109.5 ?
    C12 C11 H11C . . 109.5 ?
    H11A C11 H11C . . 109.5 ?
    H11B C11 H11C . . 109.5 ?
    O5 C12 C13 . . 123.2(7) ?
    O5 C12 C11 . . 118.0(7) ?
    C13 C12 C11 . . 118.7(7) ?
    C14 C13 C12 . . 125.3(7) ?
    C14 C13 H13 . . 117.4 ?
    C12 C13 H13 . . 117.4 ?
    O6 C14 C13 . . 127.8(7) ?
    O6 C14 C15 . . 113.3(7) ?
    C13 C14 C15 . . 119.0(8) ?
    F9 C15 F8 . . 107.6(10) ?
    F9 C15 F7 . . 104.5(9) ?
    F8 C15 F7 . . 103.9(8) ?
    F9 C15 C14 . . 112.7(8) ?
    F8 C15 C14 . . 111.7(8) ?
    F7 C15 C14 . . 115.7(8) ?
    C17 O7 Dy1 . . 130.6(5) ?
    C19 O8 Dy1 . . 127.7(4) ?
    F10B C16 F12B . . 112.0(17) ?
    F10B C16 F11B . . 108.9(15) ?
    F12B C16 F11B . . 100.6(16) ?
    F10B C16 C17 . . 117.0(12) ?
    F12B C16 C17 . . 110.0(11) ?
    F11B C16 C17 . . 106.8(12) ?
    C17 C16 H16A . . 115.7 ?
    C17 C16 H16B . . 114.7 ?
    H16A C16 H16B . . 101.5 ?
    C17 C16 H16C . . 118.4 ?
    H16A C16 H16C . . 103.4 ?
    H16B C16 H16C . . 100.6 ?
    H16A F10B H16B . . 96.0 ?
    C16 F11B H16A . . 47.4 ?
    O7 C17 C18 . . 126.1(7) ?
    O7 C17 C16 . . 114.7(8) ?
    C18 C17 C16 . . 119.1(8) ?
    C19 C18 C17 . . 123.6(7) ?
    C19 C18 H18 . . 118.2 ?
    C17 C18 H18 . . 118.2 ?
    O8 C19 C18 . . 127.5(6) ?
    O8 C19 C20 . . 113.8(7) ?
    C18 C19 C20 . . 118.6(7) ?
    F11 C20 F12 . . 111.6(13) ?
    F11 C20 F10 . . 104.2(11) ?
    F12 C20 F10 . . 103.2(9) ?
    F11 C20 C19 . . 111.3(8) ?
    F12 C20 C19 . . 111.8(9) ?
    F10 C20 C19 . . 114.4(9) ?
    C19 C20 H20A . . 109.4 ?
    C19 C20 H20B . . 121.4 ?
    H20A C20 H20B . . 99.6 ?
    C19 C20 H20C . . 120.1 ?
    H20A C20 H20C . . 93.3 ?
    H20B C20 H20C . . 107.3 ?
    C20 F10 H20C . . 51.2 ?
    C20 F11 H20A . . 62.4 ?
    C20 F11 H20C . . 46.8 ?
    H20A F11 H20C . . 105.2 ?
    C21 N1 C25 . . 121.7(7) ?
    C21 N1 H1 . . 119.2 ?
    C25 N1 H1 . . 119.2 ?
    N1 C21 C22 . . 118.8(8) ?
    N1 C21 H21 . . 120.6 ?
    C22 C21 H21 . . 120.6 ?
    C23 C22 C21 . . 119.7(8) ?
    C23 C22 H22 . . 120.1 ?
    C21 C22 H22 . . 120.1 ?
    C22 C23 C24 . . 120.3(8) ?
    C22 C23 H23 . . 119.8 ?
    C24 C23 H23 . . 119.8 ?
    C25 C24 C23 . . 120.0(9) ?
    C25 C24 H24 . . 120.0 ?
    C23 C24 H24 . . 120.0 ?
    C24 C25 N1 . . 119.4(8) ?
    C24 C25 H25 . . 120.3 ?
    N1 C25 H25 . . 120.3 ?
loop_
    _geom_torsion_atom_site_label_1
    _geom_torsion_atom_site_label_2
    _geom_torsion_atom_site_label_3
    _geom_torsion_atom_site_label_4
    _geom_torsion_site_symmetry_1
    _geom_torsion_site_symmetry_2
    _geom_torsion_site_symmetry_3
    _geom_torsion_site_symmetry_4
    _geom_torsion
    _geom_torsion_publ_flag
    O2 Dy1 O1 C2 . . . . 24.6(6) ?
    O6 Dy1 O1 C2 . . . . -166.8(6) ?
    O3 Dy1 O1 C2 . . . . -66.9(6) ?
    O4 Dy1 O1 C2 . . . . -26.9(7) ?
    O8 Dy1 O1 C2 . . . . -149.8(7) ?
    O7 Dy1 O1 C2 . . . . 133.8(7) ?
    O5 Dy1 O1 C2 . . . . 83.7(7) ?
    O6 Dy1 O2 C4 . . . . 161.1(6) ?
    O3 Dy1 O2 C4 . . . . 44.6(6) ?
    O4 Dy1 O2 C4 . . . . 116.9(6) ?
    O8 Dy1 O2 C4 . . . . -17.8(8) ?
    O7 Dy1 O2 C4 . . . . -95.3(6) ?
    O5 Dy1 O2 C4 . . . . -159.4(6) ?
    O1 Dy1 O2 C4 . . . . -28.5(6) ?
    Dy1 O1 C2 C1 . . . . 169.3(5) ?
    C1 C2 C3 C4 . . . . 169.1(8) ?
    Dy1 O2 C4 C5 . . . . -158.1(5) ?
    C2 C3 C4 C5 . . . . -174.7(7) ?
    C3 C4 C5 F1 . . . . 112.4(10) ?
    O2 C4 C5 F2 . . . . 55.4(10) ?
    C3 C4 C5 F2 . . . . -126.4(9) ?
    O2 C4 C5 F3 . . . . 173.3(8) ?
    O2 Dy1 O3 C7 . . . . 42.0(7) ?
    O6 Dy1 O3 C7 . . . . -100.4(7) ?
    O4 Dy1 O3 C7 . . . . -36.8(7) ?
    O8 Dy1 O3 C7 . . . . -165.8(7) ?
    O7 Dy1 O3 C7 . . . . 145.7(6) ?
    O5 Dy1 O3 C7 . . . . -9.3(9) ?
    O1 Dy1 O3 C7 . . . . 114.5(7) ?
    O2 Dy1 O4 C9 . . . . -60.3(7) ?
    O6 Dy1 O4 C9 . . . . 147.6(7) ?
    O3 Dy1 O4 C9 . . . . 29.4(7) ?
    O8 Dy1 O4 C9 . . . . 93.9(7) ?
    O7 Dy1 O4 C9 . . . . -153.7(6) ?
    O5 Dy1 O4 C9 . . . . -137.0(7) ?
    O1 Dy1 O4 C9 . . . . -10.8(8) ?
    Dy1 O3 C7 C6 . . . . -148.8(6) ?
    C6 C7 C8 C9 . . . . 179.6(9) ?
    Dy1 O4 C9 C10 . . . . 166.1(6) ?
    C7 C8 C9 C10 . . . . 169.6(8) ?
    O4 C9 C10 F6B . . . . -20.3(15) ?
    C8 C9 C10 F6B . . . . 164.5(13) ?
    O4 C9 C10 F6 . . . . 175.6(11) ?
    C8 C9 C10 F6 . . . . 0.5(15) ?
    O4 C9 C10 F5 . . . . 60.6(12) ?
    C8 C9 C10 F5 . . . . -114.6(12) ?
    O4 C9 C10 F5B . . . . -129.3(15) ?
    O2 Dy1 O5 C12 . . . . -162.0(7) ?
    O6 Dy1 O5 C12 . . . . -7.2(7) ?
    O3 Dy1 O5 C12 . . . . -108.4(7) ?
    O4 Dy1 O5 C12 . . . . -82.0(7) ?
    O8 Dy1 O5 C12 . . . . 41.9(7) ?
    O7 Dy1 O5 C12 . . . . 88.7(7) ?
    O1 Dy1 O5 C12 . . . . 140.3(6) ?
    O2 Dy1 O6 C14 . . . . 40.7(8) ?
    O3 Dy1 O6 C14 . . . . 149.1(6) ?
    O4 Dy1 O6 C14 . . . . 86.2(7) ?
    O8 Dy1 O6 C14 . . . . -139.9(7) ?
    O7 Dy1 O6 C14 . . . . -67.3(7) ?
    O5 Dy1 O6 C14 . . . . 0.8(6) ?
    O1 Dy1 O6 C14 . . . . -122.4(6) ?
    Dy1 O5 C12 C13 . . . . 9.0(11) ?
    Dy1 O5 C12 C11 . . . . -168.6(5) ?
    O5 C12 C13 C14 . . . . -2.2(12) ?
    C11 C12 C13 C14 . . . . 175.4(8) ?
    Dy1 O6 C14 C13 . . . . 3.7(12) ?
    Dy1 O6 C14 C15 . . . . -176.3(5) ?
    C12 C13 C14 O6 . . . . -4.2(13) ?
    C12 C13 C14 C15 . . . . 175.7(8) ?
    O6 C14 C15 F9 . . . . -54.8(11) ?
    C13 C14 C15 F9 . . . . 125.2(9) ?
    O6 C14 C15 F8 . . . . 66.5(10) ?
    C13 C14 C15 F8 . . . . -113.5(9) ?
    O6 C14 C15 F7 . . . . -175.0(8) ?
    C13 C14 C15 F7 . . . . 5.0(12) ?
    O2 Dy1 O7 C17 . . . . 177.5(6) ?
    O6 Dy1 O7 C17 . . . . -41.1(6) ?
    O3 Dy1 O7 C17 . . . . 79.6(7) ?
    O4 Dy1 O7 C17 . . . . -95.9(7) ?
    O8 Dy1 O7 C17 . . . . 29.3(6) ?
    O5 Dy1 O7 C17 . . . . -113.6(6) ?
    O1 Dy1 O7 C17 . . . . 110.9(6) ?
    O2 Dy1 O8 C19 . . . . -119.0(6) ?
    O6 Dy1 O8 C19 . . . . 61.8(5) ?
    O3 Dy1 O8 C19 . . . . 177.0(6) ?
    O4 Dy1 O8 C19 . . . . 116.3(5) ?
    O7 Dy1 O8 C19 . . . . -33.5(5) ?
    O5 Dy1 O8 C19 . . . . 11.7(6) ?
    O1 Dy1 O8 C19 . . . . -108.5(6) ?
    Dy1 O7 C17 C18 . . . . -18.4(11) ?
    Dy1 O7 C17 C16 . . . . 163.5(6) ?
    F10B C16 C17 O7 . . . . -176.4(14) ?
    F12B C16 C17 O7 . . . . 54.3(17) ?
    F11B C16 C17 O7 . . . . -54.0(14) ?
    F10B C16 C17 C18 . . . . 5.4(18) ?
    F12B C16 C17 C18 . . . . -123.9(16) ?
    F11B C16 C17 C18 . . . . 127.7(12) ?
    O7 C17 C18 C19 . . . . -5.8(12) ?
    C16 C17 C18 C19 . . . . 172.2(8) ?
    Dy1 O8 C19 C18 . . . . 28.9(10) ?
    Dy1 O8 C19 C20 . . . . -155.5(6) ?
    C17 C18 C19 O8 . . . . -0.1(12) ?
    C17 C18 C19 C20 . . . . -175.5(7) ?
    O8 C19 C20 F11 . . . . 46.0(14) ?
    C18 C19 C20 F11 . . . . -138.1(12) ?
    O8 C19 C20 F12 . . . . -79.5(12) ?
    C18 C19 C20 F12 . . . . 96.5(12) ?
    O8 C19 C20 F10 . . . . 163.7(8) ?
    C18 C19 C20 F10 . . . . -20.3(13) ?
    C25 N1 C21 C22 . . . . 1.3(13) ?
    N1 C21 C22 C23 . . . . -0.7(14) ?
    C21 C22 C23 C24 . . . . -1.4(15) ?
    C22 C23 C24 C25 . . . . 3.0(14) ?
    C23 C24 C25 N1 . . . . -2.4(14) ?
    C21 N1 C25 C24 . . . . 0.3(14) ?
loop_
    _geom_hbond_atom_site_label_D
    _geom_hbond_atom_site_label_H
    _geom_hbond_atom_site_label_A
    _geom_hbond_site_symmetry_A
    _geom_hbond_distance_DH
    _geom_hbond_distance_HA
    _geom_hbond_distance_DA
    _geom_hbond_angle_DHA
    _geom_hbond_publ_flag
    N1 H1 O5 . 0.86 2.10 2.947(8) 167 y
data_global
_journal_date_recd_electronic     2011-01-21
_journal_date_accepted     2011-02-10
_journal_name_full     'Acta Crystallographica, Section E'
_journal_year     2011
_journal_volume     67
_journal_issue      3
_journal_page_first     m341
_journal_page_last     m341
_journal_paper_category     QM
_journal_coeditor_code     OM2404
_publ_contact_author_name     'Yan Wang'
_publ_contact_author_address
;
Department of Chemistry & Chemical Engineering,
Luliang University,Lvliang,033000,
People's Republic of China
;
_publ_contact_author_email     'lllswy74@yahoo.com.cn'
_publ_contact_author_phone     '086-0358-8223377'
_publ_section_title
;
Pyridinium tetrakis(1,1,1-trifluoropentane-2,4-dionato)dysprosate
;
loop_
    _publ_author_name
    _publ_author_footnote
    _publ_author_address
    'Yan Wang' ?
;
Department of Chemistry & Chemical Engineering,
Luliang University
Lvliang 033000,
People's Republic of China
and
Institute of Molecular Science,
Key Laboratory of Chemical Biology and Molecular
Engineering of the Education Ministry,
Shanxi University,
Taiyuan, Shanxi 030006,
People's Republic of China
;
    'Yuekui Wang' ?
;
Institute of Molecular Science,
Key Laboratory of Chemical Biology and Molecular
Engineering of the Education Ministry,
Shanxi University,
Taiyuan, Shanxi 030006,
People's Republic of China
;
    'Jie Jia' ?
;
Institute of Molecular Science,
Key Laboratory of Chemical Biology and Molecular
Engineering of the Education Ministry,
Shanxi University,
Taiyuan, Shanxi 030006,
People's Republic of China
;
    'Xiaoli Gao' ?
;
Institute of Molecular Science,
Key Laboratory of Chemical Biology and Molecular
Engineering of the Education Ministry,
Shanxi University,
Taiyuan, Shanxi 030006,
People's Republic of China
;
    'Xiaoling Su' ?
;
Institute of Molecular Science,
Key Laboratory of Chemical Biology and Molecular
Engineering of the Education Ministry,
Shanxi University,
Taiyuan, Shanxi 030006,
People's Republic of China
;
_publ_section_synopsis     .
