# Supplementary material for: Pyridinium tetra­kis­(1,1,1-trifluoro­pentane-2,4-dionato)dysprosate
Source: Acta Crystallogr Sect E Struct Rep Online. 2011 Feb 16;67(Pt 3):m341. doi: 10.1107/S1600536811005034 (PMC3052034; doi:10.1107/S1600536811005034)
Supplement: Supplementary file 2 [file e-67-0m341-Isup2.hkl]

# 
# h,k,l, Fc-squared, Fo-squared, sigma(Fo-squared) and status flag 
# 
data_I
_shelx_title ' WangY-14 in P2(1)/c as supplied by Han' 
_shelx_refln_list_code          4 
_shelx_F_calc_maximum      370.70 
_exptl_crystal_F_000      1668.00 
_reflns_d_resolution_high  0.8408 
 
loop_ 
 _symmetry_equiv_pos_as_xyz 
 'x, y, z' 
 '-x, y+1/2, -z+1/2' 
 '-x, -y, -z' 
 'x, -y-1/2, z-1/2' 
 
_cell_length_a    10.6189 
_cell_length_b    19.7985 
_cell_length_c    15.7153 
_cell_angle_alpha  90.000 
_cell_angle_beta  103.116 
_cell_angle_gamma  90.000 
 
_shelx_F_squared_multiplier     1.000 
 
loop_ 
 _refln_index_h 
 _refln_index_k 
 _refln_index_l 
 _refln_F_squared_calc 
 _refln_F_squared_meas 
 _refln_F_squared_sigma 
 _refln_observed_status 
   1   0   0   103016.55   112895.59   1991.72 o 
   3   0   0    54885.51    55213.55   1106.03 o 
   4   0   0     8072.68     6569.08    279.14 o 
   5   0   0     2010.77     1800.77    167.04 o 
   6   0   0      394.57      351.90    114.63 o 
   7   0   0      858.83      739.14    151.30 o 
   8   0   0     1776.97     1721.04    218.41 o 
   9   0   0     1181.11     1182.50    202.97 o 
  10   0   0     2230.12     2651.86    243.66 o 
  11   0   0     1689.73     1653.93    234.90 o 
  12   0   0     1073.89      972.10    194.36 o 
   1   1   0     1530.07     1798.79     53.04 o 
   2   1   0     5654.91     6061.86    374.47 o 
   3   1   0     9224.64     8292.64    290.13 o 
   4   1   0    12439.68    11582.62    272.15 o 
   5   1   0    16745.58    15883.07   1031.20 o 
   6   1   0    16028.42    16658.66    390.96 o 
   7   1   0     9618.62     9705.30    307.15 o 
   8   1   0     3842.23     3617.35    190.62 o 
   9   1   0     1143.20     1092.62    137.18 o 
  10   1   0       41.69        0.00     46.31 o 
  11   1   0       13.28        5.34     49.63 o 
  12   1   0       25.43      184.27     72.38 o 
   0   2   0    11302.89    16236.65    222.86 o 
   1   2   0    13868.99    13587.37    127.58 o 
   2   2   0    18292.01    17060.11    281.57 o 
   3   2   0      343.66      281.86     46.32 o 
   4   2   0       21.79       47.05     36.32 o 
   5   2   0      134.04      106.70     46.51 o 
   6   2   0       39.69       19.15     49.87 o 
   7   2   0      110.22      153.63    128.51 o 
   8   2   0      166.57      112.20     54.80 o 
   9   2   0       20.60        0.00     39.55 o 
  10   2   0       23.73       42.28    109.13 o 
  11   2   0      379.26      511.74     97.19 o 
  12   2   0      287.04      252.73     72.76 o 
   1   3   0     2507.28     2321.68     48.78 o 
   2   3   0      326.47      413.80     33.82 o 
   3   3   0      369.21      294.94     45.00 o 
   4   3   0      275.15      290.73     85.52 o 
   5   3   0       46.46       17.69     38.06 o 
   6   3   0       18.69       31.02     42.80 o 
   7   3   0     1773.86     1505.93    137.39 o 
   8   3   0      541.31      537.57     88.64 o 
   9   3   0       78.52      147.32     92.80 o 
  10   3   0        0.30        0.00     47.96 o 
  11   3   0       68.65       61.43     60.87 o 
  12   3   0       19.84        0.00     90.20 o 
   0   4   0     1338.80     1786.63     48.05 o 
   1   4   0    73006.15    76507.72    997.56 o 
   2   4   0    26528.01    26502.92    273.37 o 
   3   4   0     9938.68     9564.66    169.45 o 
   4   4   0     3278.95     2730.12    122.22 o 
   5   4   0      315.56      302.95     62.98 o 
   6   4   0        9.01        0.00     45.97 o 
   7   4   0      476.78      436.87     86.61 o 
   8   4   0      942.48      854.80    123.05 o 
   9   4   0     3222.09     3353.10    259.10 o 
  10   4   0     1476.56     1674.75    167.33 o 
  11   4   0      477.32      554.47    105.41 o 
  12   4   0      343.61      428.52    120.57 o 
   1   5   0    38395.67    39776.80    383.73 o 
   2   5   0    22230.70    22901.62    229.94 o 
   3   5   0    35235.62    36407.88    441.50 o 
   4   5   0    34928.59    35102.95    456.95 o 
   5   5   0    25136.81    25778.71    485.49 o 
   6   5   0    21888.40    22626.66    473.12 o 
   7   5   0     8800.47     8940.81    288.20 o 
   8   5   0     4383.13     5153.47    229.93 o 
   9   5   0     1816.33     2102.80    161.61 o 
  10   5   0      382.10      329.33     70.75 o 
  11   5   0      100.20      168.53    105.27 o 
  12   5   0        7.89      148.48     88.94 o 
   0   6   0     8079.38     7475.05    125.05 o 
   1   6   0    16480.27    17110.76    248.43 o 
   2   6   0    36291.27    35707.21    322.35 o 
   3   6   0    13904.26    14111.96    219.31 o 
   4   6   0      297.18      324.26     43.63 o 
   5   6   0      733.50      766.05     70.00 o 
   6   6   0      152.61      127.78     56.08 o 
   7   6   0      701.51      728.89    132.52 o 
   8   6   0     1015.25     1119.02    154.27 o 
   9   6   0     2975.63     2965.28    176.78 o 
  10   6   0     1613.35     1788.00    262.37 o 
  11   6   0      997.36     1054.95    230.89 o 
   1   7   0      393.41      455.23     34.48 o 
   2   7   0    13003.89    12501.13    174.22 o 
   3   7   0     9743.42     9420.35    144.31 o 
   4   7   0     7365.20     7393.19    162.28 o 
   5   7   0     4550.63     4439.52    137.43 o 
   6   7   0     2888.04     2744.78    120.02 o 
   7   7   0     1413.44     1215.64    101.30 o 
   8   7   0      312.27      283.21     65.27 o 
   9   7   0      635.96      602.94    116.67 o 
  10   7   0      240.20      223.88     73.98 o 
  11   7   0       42.74       96.84     65.16 o 
   0   8   0     2132.26     2177.77     86.72 o 
   1   8   0      404.80      403.55     64.98 o 
   2   8   0     1173.74     1114.02     55.32 o 
   3   8   0      114.11      113.87     20.92 o 
   4   8   0      186.02      144.09     31.69 o 
   5   8   0       47.99       58.85     33.80 o 
   6   8   0      656.53      633.85     70.94 o 
   7   8   0       21.84       48.44     54.63 o 
   8   8   0       91.64       93.34     71.41 o 
   9   8   0      118.73       85.04    107.57 o 
  10   8   0       10.35      119.57     71.19 o 
  11   8   0       18.09       84.13     72.27 o 
   1   9   0     1327.23     1238.75     62.35 o 
   2   9   0     5517.51     5237.39    111.74 o 
   3   9   0     2669.80     2596.35     98.33 o 
   4   9   0     8240.94     8866.11    650.87 o 
   5   9   0     6170.44     5834.48    156.62 o 
   6   9   0     2966.18     2847.35    200.37 o 
   7   9   0     1799.56     1956.86    158.88 o 
   8   9   0     1305.61     1321.88    141.97 o 
   9   9   0      228.17      421.75    112.29 o 
  10   9   0       40.14      119.88    136.16 o 
  11   9   0        0.15       74.74     75.04 o 
   0  10   0    26528.17    28716.97    376.74 o 
   1  10   0    38084.85    40573.33    393.08 o 
   2  10   0    12009.67    11706.52    210.63 o 
   3  10   0     7341.59     7214.86    145.14 o 
   4  10   0    10758.73    11839.75    351.90 o 
   5  10   0     2258.76     2091.25    130.01 o 
   6  10   0        1.05        2.46     51.18 o 
   7  10   0      871.02      863.43    118.83 o 
   8  10   0     1443.70     1521.88    156.47 o 
   9  10   0     1454.17     1695.85    178.55 o 
  10  10   0      956.38     1088.24    154.87 o 
  11  10   0      536.34      737.38    141.50 o 
   1  11   0     3838.97     3931.16     91.37 o 
   2  11   0     3527.96     3424.57     97.26 o 
   3  11   0    14142.82    13855.10    220.77 o 
   4  11   0     5626.94     4978.10    217.51 o 
   5  11   0     5699.48     5844.24    215.89 o 
   6  11   0     6677.00     6487.56    242.26 o 
   7  11   0     3077.96     3190.05    180.67 o 
   8  11   0     1244.73     1484.91    160.61 o 
   9  11   0      764.37      696.34    125.67 o 
  10  11   0      322.47      321.67    134.00 o 
   0  12   0     9850.24    10052.54    193.00 o 
   1  12   0     7425.00     7190.66    131.94 o 
   2  12   0     9555.00     9196.79    171.34 o 
   3  12   0     5067.23     5183.62    129.60 o 
   4  12   0     1840.78     1686.63     95.76 o 
   5  12   0      530.39      606.11     95.75 o 
   6  12   0        0.21        7.34    110.99 o 
   7  12   0      908.33      774.00    131.03 o 
   8  12   0      614.55      688.04    131.93 o 
   9  12   0      179.12      237.44    174.17 o 
  10  12   0      262.15      343.91    168.60 o 
   1  13   0       53.61       46.43     25.73 o 
   2  13   0      107.74       80.71     29.25 o 
   3  13   0      118.10      120.62     36.88 o 
   4  13   0      517.77      499.34     62.50 o 
   5  13   0       62.55       61.64     57.93 o 
   6  13   0       22.63        0.00    107.95 o 
   7  13   0        0.50       54.58     68.23 o 
   8  13   0        2.64        0.00     70.97 o 
   9  13   0       14.24        0.00    126.58 o 
  10  13   0        0.02       24.67     81.07 o 
   0  14   0     5335.63     4814.00    188.77 o 
   1  14   0     1783.14     2017.83     93.55 o 
   2  14   0     1658.03     1814.61     79.22 o 
   3  14   0      976.49      790.52     66.34 o 
   4  14   0      769.95      709.80     97.34 o 
   5  14   0      108.99      112.63     55.45 o 
   6  14   0       10.54       55.58     65.14 o 
   7  14   0      120.66       86.21     65.78 o 
   8  14   0      394.47      400.99     91.15 o 
   9  14   0      128.68      228.51     85.71 o 
   1  15   0      352.06      313.19     52.28 o 
   2  15   0     1172.72     1180.41     81.88 o 
   3  15   0     1697.10     1741.09     83.31 o 
   4  15   0     3753.16     3593.40    146.47 o 
   5  15   0     3805.87     3764.07    191.06 o 
   6  15   0     3350.08     3017.69    200.37 o 
   7  15   0     2538.43     2472.81    191.93 o 
   8  15   0      761.58      806.63    126.41 o 
   9  15   0      262.36      427.97    108.91 o 
   0  16   0     5344.42     5190.93    367.42 o 
   1  16   0     5191.46     4941.09    146.58 o 
   2  16   0     5515.53     5424.69    154.30 o 
   3  16   0     3368.51     3435.00    125.80 o 
   4  16   0      659.67      562.18     70.92 o 
   5  16   0       70.87        4.82     63.00 o 
   6  16   0       50.46       71.21    103.42 o 
   7  16   0      406.64      587.71    222.65 o 
   8  16   0      354.36      646.69    118.33 o 
   9  16   0      208.63      331.85    182.04 o 
   1  17   0       98.99      145.40     47.05 o 
   2  17   0      194.06      211.42     52.68 o 
   3  17   0     1340.15     1358.31    159.90 o 
   4  17   0     1801.78     1816.86    168.64 o 
   5  17   0     2140.20     2614.71    173.24 o 
   6  17   0     1739.45     1995.69    199.56 o 
   7  17   0      808.58      963.13    140.29 o 
   8  17   0      380.85      546.71    163.48 o 
   0  18   0     1121.85      798.30    183.82 o 
   1  18   0      251.11      325.28     60.08 o 
   2  18   0       16.35       92.74     43.19 o 
   3  18   0        2.78       34.55     51.15 o 
   4  18   0        1.06        0.00     48.84 o 
   5  18   0       11.88        0.00     59.11 o 
   6  18   0       56.09       30.89     69.76 o 
   7  18   0       28.57      228.96    119.97 o 
   1  19   0       35.04       80.03     42.86 o 
   2  19   0      131.69       57.85     77.61 o 
   3  19   0      191.09      302.13    112.30 o 
   4  19   0      320.98      384.90     80.50 o 
   5  19   0      183.99      279.87    100.30 o 
   6  19   0       21.18       13.21    101.71 o 
   7  19   0       26.10       70.38    125.76 o 
   0  20   0      963.91     1163.28    137.30 o 
   1  20   0     1327.43     1182.27     99.60 o 
   2  20   0     1044.65     1190.59    119.25 o 
   3  20   0      855.33      774.27    100.94 o 
   4  20   0      697.41      782.32    102.57 o 
   5  20   0      125.07      198.67    126.80 o 
   6  20   0        1.97       41.28    109.28 o 
   1  21   0        8.60       50.74     49.87 o 
   2  21   0      561.43      762.88    104.91 o 
   3  21   0      893.33      925.18    134.57 o 
   4  21   0     1052.89     1211.60    232.82 o 
   5  21   0     1026.99      989.03    227.92 o 
   0  22   0      760.66      888.20    245.96 o 
   1  22   0      932.27     1053.12    116.13 o 
   2  22   0      722.33      787.89    164.44 o 
   3  22   0      319.40      395.33    187.61 o 
   4  22   0      189.07      226.88    146.55 o 
   1  23   0       33.12      141.17     84.11 o 
   2  23   0       76.55      110.85    107.13 o 
 -12   1   1        4.18       24.13     57.03 o 
 -11   1   1       62.16      172.66     65.65 o 
 -10   1   1      247.16      464.25     97.96 o 
  -9   1   1      750.03      864.32    123.92 o 
  -8   1   1     3848.90     3747.59    193.66 o 
  -7   1   1     2820.54     2600.28    282.41 o 
  -6   1   1     2954.88     2586.09    210.99 o 
  -5   1   1    10145.74     9819.17    368.68 o 
  -4   1   1      718.03      639.59     76.54 o 
  -3   1   1      879.61     1067.81     85.60 o 
  -2   1   1    11111.34     8440.65    165.81 o 
  -1   1   1     3027.75     2791.55     53.40 o 
   0   1   1     1775.33     2631.41     44.18 o 
   1   1   1    10285.74     9179.57    153.37 o 
   2   1   1    12315.38    11596.86    365.26 o 
   3   1   1    18703.38    16666.92    309.08 o 
   4   1   1     4551.71     4259.10    327.55 o 
   5   1   1     5721.36     5114.06    338.83 o 
   6   1   1     8349.74     7468.73    299.93 o 
   7   1   1     3880.07     3983.99    393.03 o 
   8   1   1     1278.98     1296.77    208.02 o 
   9   1   1      261.24      400.69     87.11 o 
  10   1   1       21.78       51.88     74.69 o 
  11   1   1        1.92       20.84     83.22 o 
  12   1   1        9.07        0.00     52.04 o 
 -12   2   1      743.51     1033.23    141.67 o 
 -11   2   1     1199.40     1166.04    151.58 o 
 -10   2   1     2538.12     2445.55    193.67 o 
  -9   2   1     1322.40     1329.63    142.99 o 
  -8   2   1     1064.25     1098.09    164.59 o 
  -7   2   1       41.70       33.03     70.75 o 
  -6   2   1      452.48      302.40     66.33 o 
  -5   2   1      193.28      172.77    109.58 o 
  -4   2   1     6528.22     6244.36    185.68 o 
  -3   2   1    12362.11    12289.73    247.09 o 
  -2   2   1     4803.75     5049.56    121.09 o 
  -1   2   1    81053.88    83612.54    652.13 o 
   0   2   1    82364.78   103599.38   1082.79 o 
   1   2   1    31675.10    36062.32    408.01 o 
   2   2   1     2004.87     1936.59     80.48 o 
   3   2   1      324.17      255.26     46.38 o 
   4   2   1      781.74      907.54     81.87 o 
   5   2   1       39.64       72.25     45.18 o 
   6   2   1      458.74      483.06     84.41 o 
   7   2   1     3836.68     3737.98    187.05 o 
   8   2   1     1662.03     1870.60    156.03 o 
   9   2   1     2618.84     2506.89    175.14 o 
  10   2   1     1430.43     1655.18    165.65 o 
  11   2   1      886.37     1195.89    155.35 o 
  12   2   1      655.72      721.58    124.56 o 
 -12   3   1        7.00      177.68     72.85 o 
 -11   3   1      124.69      139.45     68.13 o 
 -10   3   1      854.54      797.65    120.80 o 
  -9   3   1     3117.51     3134.76    181.63 o 
  -8   3   1     6015.26     6456.58    257.45 o 
  -7   3   1     9156.43     8649.01    434.31 o 
  -6   3   1    10691.19    11224.81    312.67 o 
  -5   3   1    12982.90    13560.44    320.24 o 
  -4   3   1     9469.71     9564.53    311.51 o 
  -3   3   1      158.07      174.02     39.10 o 
  -2   3   1    29169.50    26356.61    317.65 o 
  -1   3   1     2511.61     2512.04     39.42 o 
   0   3   1    19734.21    18321.48    224.82 o 
   1   3   1    13073.21    14801.92    195.65 o 
   2   3   1    25874.89    28549.04    340.75 o 
   3   3   1    14258.23    14118.91    273.33 o 
   4   3   1    21681.97    19846.09    378.70 o 
   5   3   1    21525.37    19593.60    404.79 o 
   6   3   1    15029.88    15729.47    377.14 o 
   7   3   1     8827.16     8638.25    285.71 o 
   8   3   1     2608.23     2468.94    164.20 o 
   9   3   1      455.35      433.25    142.54 o 
  10   3   1       82.91        0.00     54.26 o 
  11   3   1       21.65       60.94     53.96 o 
  12   3   1       46.74      182.22     76.76 o 
 -12   4   1      425.60      627.40    108.23 o 
 -11   4   1      652.74      835.18    136.25 o 
 -10   4   1      947.61     1002.60    141.24 o 
  -9   4   1      137.07      276.91     74.08 o 
  -8   4   1      110.19      155.88     69.28 o 
  -7   4   1       42.40       68.24     50.17 o 
  -6   4   1     2150.13     1958.34    312.85 o 
  -5   4   1      259.76      160.35     46.18 o 
  -4   4   1     9235.62     9818.81    250.26 o 
  -3   4   1    37813.43    37590.09    751.61 o 
  -2   4   1    46360.66    50388.62    539.79 o 
  -1   4   1    12613.40    13058.05    122.99 o 
   0   4   1     8374.48     8476.63    118.17 o 
   1   4   1    37746.68    41321.24    393.74 o 
   2   4   1     8461.67     8477.24    138.97 o 
   3   4   1     2758.20     2567.39     83.22 o 
   4   4   1       77.62      134.13     41.53 o 
   5   4   1      916.41      693.46    119.01 o 
   6   4   1      116.52        0.00     46.67 o 
   7   4   1     1120.80     1132.56    122.93 o 
   8   4   1      421.51      433.01     85.14 o 
   9   4   1     1241.88     1241.97    142.30 o 
  10   4   1     1006.35     1160.56    177.88 o 
  11   4   1      818.06      706.81    113.44 o 
 -12   5   1       12.74      171.79    116.71 o 
 -11   5   1        0.04       25.18     57.54 o 
 -10   5   1      107.81      112.94    145.96 o 
  -9   5   1      191.69      163.71     64.48 o 
  -8   5   1       56.40       12.15     50.64 o 
  -7   5   1      195.80      100.76     72.46 o 
  -6   5   1     1000.06      795.39     96.00 o 
  -5   5   1      327.63      397.72     74.46 o 
  -4   5   1       83.04      123.30     63.10 o 
  -3   5   1        2.58       13.41     19.56 o 
  -2   5   1     1026.82      930.22     35.36 o 
  -1   5   1    15143.59    16117.16    149.62 o 
   0   5   1    17907.45    19916.42    216.95 o 
   1   5   1     7971.63     8177.37    120.56 o 
   2   5   1       49.19       48.54     17.03 o 
   3   5   1     7589.85     7810.59    151.07 o 
   4   5   1     4273.49     3732.33    113.47 o 
   5   5   1      873.51      803.17     93.54 o 
   6   5   1       48.04       26.34     52.85 o 
   7   5   1       63.06       63.61     64.07 o 
   8   5   1      252.56      225.70     74.37 o 
   9   5   1       24.31       23.84     50.78 o 
  10   5   1      184.66      314.84     78.99 o 
  11   5   1        5.32       74.39     95.62 o 
 -12   6   1      123.33       65.03     89.68 o 
 -11   6   1      403.20      777.30    185.60 o 
 -10   6   1      344.83      385.28     79.47 o 
  -9   6   1      389.53      410.90     78.95 o 
  -8   6   1       28.33       28.73     60.08 o 
  -7   6   1      357.60      301.76    141.50 o 
  -6   6   1      278.67      207.92     78.25 o 
  -5   6   1     1851.22     1658.58     94.86 o 
  -4   6   1     1795.32     1732.33     77.45 o 
  -3   6   1     1875.13     1689.52     50.09 o 
  -2   6   1     6330.44     6210.66    132.39 o 
  -1   6   1      480.34      541.92     28.60 o 
   0   6   1    24188.18    24575.47    230.42 o 
   1   6   1     3300.91     3366.31     83.15 o 
   2   6   1     4148.42     4017.47    102.52 o 
   3   6   1     2610.43     2633.95    171.54 o 
   4   6   1      383.16      399.91     47.87 o 
   5   6   1        0.72       22.77     31.83 o 
   6   6   1      103.60       73.57     40.53 o 
   7   6   1       98.23      178.60     65.51 o 
   8   6   1     2074.89     1745.20    153.03 o 
   9   6   1      255.29      186.65     62.55 o 
  10   6   1      133.19       84.49    101.56 o 
  11   6   1      206.45      386.50    126.65 o 
 -11   7   1        9.39       45.62     97.55 o 
 -10   7   1      351.49      355.61    129.48 o 
  -9   7   1     1992.43     2131.14    284.49 o 
  -8   7   1     2659.87     2657.35    138.27 o 
  -7   7   1     4164.44     4127.06    153.75 o 
  -6   7   1     7826.19     7858.41    333.71 o 
  -5   7   1    11456.58    11919.83    233.58 o 
  -4   7   1    15105.17    15460.96    251.35 o 
  -3   7   1    27824.02    29309.80    288.27 o 
  -2   7   1     2281.95     2230.49     69.51 o 
  -1   7   1      993.84      995.26     34.71 o 
   0   7   1     2937.50     2730.16     69.29 o 
   1   7   1     4996.27     4921.82     97.56 o 
   2   7   1     3298.34     3295.48     84.66 o 
   3   7   1    25710.84    24611.23    327.07 o 
   4   7   1    11231.60    10195.50    221.76 o 
   5   7   1     7739.79     7686.32    183.74 o 
   6   7   1     5573.50     5872.70    173.42 o 
   7   7   1     5023.86     5217.06    241.72 o 
   8   7   1     3218.99     2942.51    186.70 o 
   9   7   1      288.34      326.86     84.05 o 
  10   7   1       53.69       20.15    196.74 o 
  11   7   1        7.52      231.98    106.91 o 
 -11   8   1     1019.53     1146.58    375.95 o 
 -10   8   1     1303.72     1252.00    174.02 o 
  -9   8   1     1365.77     1752.01    169.59 o 
  -8   8   1      471.28      567.65    166.74 o 
  -7   8   1       38.99       84.73     50.06 o 
  -6   8   1      172.45      132.39     44.75 o 
  -5   8   1     5798.55     6487.69    164.03 o 
  -4   8   1    11749.69    10218.25    193.62 o 
  -3   8   1     7218.32     6622.17    106.26 o 
  -2   8   1    29193.42    29490.21    356.04 o 
  -1   8   1    27054.02    27245.89    244.56 o 
   0   8   1    11014.52    10421.05    162.47 o 
   1   8   1    16093.11    16326.68    212.95 o 
   2   8   1    22414.18    22008.36    272.51 o 
   3   8   1     4738.96     4374.94    127.21 o 
   4   8   1     3473.57     3090.42    101.21 o 
   5   8   1       53.14       32.33     33.49 o 
   6   8   1      240.67      388.04     63.43 o 
   7   8   1      887.84      791.55    128.29 o 
   8   8   1     4308.80     4036.52    298.67 o 
   9   8   1     1991.88     2039.63    375.80 o 
  10   8   1     1386.64     1278.58    159.53 o 
  11   8   1      804.84     1051.03    148.54 o 
 -11   9   1       32.75      195.56    138.90 o 
 -10   9   1      352.24      358.61    103.68 o 
  -9   9   1     1649.87     1783.70    176.27 o 
  -8   9   1     2162.24     2047.02    294.73 o 
  -7   9   1     2719.94     2285.07    191.76 o 
  -6   9   1     5421.03     5545.27    164.95 o 
  -5   9   1     5125.83     4748.87    183.49 o 
  -4   9   1     8342.73     8492.87    174.02 o 
  -3   9   1     3756.09     3625.75     77.62 o 
  -2   9   1      278.92      349.85     45.45 o 
  -1   9   1      752.83      729.62     35.10 o 
   0   9   1      125.63      100.30     19.22 o 
   1   9   1     2239.52     2105.50     70.66 o 
   2   9   1    22883.82    23293.77    324.53 o 
   3   9   1    13163.46    13393.98    239.56 o 
   4   9   1     9485.87     9373.90    203.99 o 
   5   9   1     6761.85     5941.92    214.37 o 
   6   9   1     3729.34     3297.36    309.14 o 
   7   9   1     1031.28     1098.47    131.85 o 
   8   9   1     1546.43     1651.57    164.84 o 
   9   9   1      701.58      862.66    135.77 o 
  10   9   1       60.70      165.03     85.61 o 
  11   9   1        7.92      111.66     90.21 o 
 -11  10   1       70.43      118.89    104.49 o 
 -10  10   1       98.18      174.37     91.46 o 
  -9  10   1      136.60      105.50     81.73 o 
  -8  10   1      441.60      452.90    104.46 o 
  -7  10   1       21.30       63.27     63.40 o 
  -6  10   1        2.69        0.00     53.49 o 
  -5  10   1      769.51      685.61    140.54 o 
  -4  10   1      458.67      557.44     52.36 o 
  -3  10   1     1767.29     1643.24     54.84 o 
  -2  10   1      366.86      320.48     27.32 o 
  -1  10   1      169.33      176.45     23.30 o 
   0  10   1     6070.59     5377.04     86.77 o 
   1  10   1     2027.29     2105.91     73.25 o 
   2  10   1     1497.24     1292.59     64.81 o 
   3  10   1       27.16       40.40     31.61 o 
   4  10   1        8.49       21.71     40.99 o 
   5  10   1        0.52       41.15     52.64 o 
   6  10   1      465.55      474.16    101.34 o 
   7  10   1      505.56      527.39    104.58 o 
   8  10   1      288.97      294.28    106.76 o 
   9  10   1      209.76      119.97     84.68 o 
  10  10   1      105.46      117.65     82.59 o 
 -11  11   1        5.32       24.13    122.64 o 
 -10  11   1       34.98        0.00    185.30 o 
  -9  11   1       85.71        0.00    124.95 o 
  -8  11   1       83.73       29.53     73.20 o 
  -7  11   1      122.00      185.40     73.61 o 
  -6  11   1      850.12      795.66    164.52 o 
  -5  11   1     1781.19     1777.20    127.21 o 
  -4  11   1      495.59      493.37     50.63 o 
  -3  11   1      185.71      260.29     38.74 o 
  -2  11   1      754.06      724.53     42.88 o 
  -1  11   1       30.03       30.27     17.61 o 
   0  11   1        0.30       16.90     18.42 o 
   1  11   1     2361.21     2192.44     77.59 o 
   2  11   1      538.20      577.08     51.04 o 
   3  11   1      129.54       84.41     49.36 o 
   4  11   1     1303.57     1489.04    121.85 o 
   5  11   1     1280.05     1211.54    223.09 o 
   6  11   1     1384.72     1339.27    135.68 o 
   7  11   1      873.77      977.88    200.00 o 
   8  11   1        1.98       21.87     68.53 o 
   9  11   1       12.58       65.70    144.62 o 
  10  11   1       42.95       66.31    128.81 o 
 -10  12   1      306.22      328.51    101.56 o 
  -9  12   1      665.97      730.14    133.98 o 
  -8  12   1      731.18      792.75    164.52 o 
  -7  12   1      314.12      264.25     87.23 o 
  -6  12   1        2.98       40.36     71.57 o 
  -5  12   1     1290.79     1297.88    119.91 o 
  -4  12   1     2124.44     1958.24     82.92 o 
  -3  12   1     5190.77     4753.24    111.36 o 
  -2  12   1     7528.53     8043.13    176.12 o 
  -1  12   1    11409.05    11357.59    148.27 o 
   0  12   1    11385.16    12329.97    179.35 o 
   1  12   1     4329.63     4148.58    133.60 o 
   2  12   1     2877.47     2783.13    167.57 o 
   3  12   1     3084.78     3186.45    105.74 o 
   4  12   1      451.91      402.30     60.17 o 
   5  12   1      268.25      238.90     70.84 o 
   6  12   1        6.71       66.99     62.10 o 
   7  12   1      540.81      639.80    105.94 o 
   8  12   1      881.41      885.90    135.54 o 
   9  12   1      902.12      925.02    160.21 o 
  10  12   1      486.46      437.81    115.69 o 
 -10  13   1      433.73      526.66    187.98 o 
  -9  13   1      537.61      624.25    122.78 o 
  -8  13   1     1199.55     1355.59    153.87 o 
  -7  13   1     3718.25     3689.46    199.91 o 
  -6  13   1     4121.01     4028.08    193.59 o 
  -5  13   1     4697.71     4569.22    196.73 o 
  -4  13   1     2574.65     2185.23    110.83 o 
  -3  13   1     1157.07     1342.14     84.08 o 
  -2  13   1     1490.55     1334.38     67.84 o 
  -1  13   1      921.97      985.75     56.36 o 
   0  13   1      644.13      612.24     48.07 o 
   1  13   1     4546.38     4417.85    169.28 o 
   2  13   1     5633.32     4787.86    126.61 o 
   3  13   1     5349.37     5376.93    177.32 o 
   4  13   1     6617.56     6881.72    188.26 o 
   5  13   1     6100.52     5295.00    220.22 o 
   6  13   1     5878.65     6214.56    251.62 o 
   7  13   1     3068.06     3025.45    234.30 o 
   8  13   1      528.07      511.23    116.63 o 
   9  13   1      318.33      415.90    108.67 o 
  10  13   1      133.30        0.00     86.15 o 
 -10  14   1      264.92      318.49    178.77 o 
  -9  14   1      265.19       99.78    152.79 o 
  -8  14   1      478.67      399.63    115.30 o 
  -7  14   1      428.08      441.53     95.78 o 
  -6  14   1        8.00        0.00     63.25 o 
  -5  14   1      635.95      832.15    168.75 o 
  -4  14   1     4419.54     4254.95    134.33 o 
  -3  14   1     5750.85     5539.76    129.67 o 
  -2  14   1     5587.87     5178.86    120.16 o 
  -1  14   1     9946.59    10521.41    204.06 o 
   0  14   1     7345.13     7984.65    175.11 o 
   1  14   1     8842.29     8734.95    160.75 o 
   2  14   1     3291.44     3341.32    128.37 o 
   3  14   1     1693.59     1968.74     94.03 o 
   4  14   1     1018.29      944.93     86.00 o 
   5  14   1        5.02        5.29     55.47 o 
   6  14   1      209.87      264.05     78.40 o 
   7  14   1      718.19      615.74    128.66 o 
   8  14   1      457.20      336.21     97.36 o 
   9  14   1      519.12      501.78    125.93 o 
  -9  15   1       43.48       15.89    118.64 o 
  -8  15   1      145.87      136.90    135.27 o 
  -7  15   1      918.91      897.72    131.32 o 
  -6  15   1      891.06      839.83    119.04 o 
  -5  15   1      657.77      488.90     99.93 o 
  -4  15   1      784.31      803.08     81.89 o 
  -3  15   1      180.16      144.50     36.54 o 
  -2  15   1      210.61      226.28     46.14 o 
  -1  15   1        4.98       60.83     33.19 o 
   0  15   1       93.98       70.23     40.02 o 
   1  15   1      233.69      206.21     45.97 o 
   2  15   1      576.50      707.80     65.16 o 
   3  15   1     1786.24     1752.48     95.61 o 
   4  15   1     1734.52     1499.42    137.57 o 
   5  15   1      912.05      836.08    121.50 o 
   6  15   1      961.08      992.92    136.29 o 
   7  15   1      152.21      226.58     83.65 o 
   8  15   1       78.15       53.64     68.22 o 
   9  15   1       57.77       25.32     78.20 o 
  -9  16   1       31.14        0.00    128.88 o 
  -8  16   1       12.14        0.00    108.39 o 
  -7  16   1        1.08      124.28    120.12 o 
  -6  16   1       53.97        0.00     61.65 o 
  -5  16   1        0.49        0.00     52.68 o 
  -4  16   1      126.13      133.54     47.99 o 
  -3  16   1        9.11        8.03     48.54 o 
  -2  16   1       35.10        0.00     39.75 o 
  -1  16   1      269.37      290.49     75.55 o 
   0  16   1        3.42        0.00     35.54 o 
   1  16   1       25.75        0.00     38.55 o 
   2  16   1        6.51       34.91     38.01 o 
   3  16   1        1.12       20.29     36.05 o 
   4  16   1       23.34       35.54     60.04 o 
   5  16   1        0.99      133.07     74.94 o 
   6  16   1        7.18       29.44     68.32 o 
   7  16   1       62.55      146.93    111.14 o 
   8  16   1       81.01      165.28     83.39 o 
  -8  17   1      432.08      611.00    189.91 o 
  -7  17   1      629.90      508.13    117.61 o 
  -6  17   1      987.81     1119.23    150.13 o 
  -5  17   1     1114.58     1067.05    135.47 o 
  -4  17   1      874.25      878.71    120.78 o 
  -3  17   1     1320.05     1401.99    154.85 o 
  -2  17   1      265.53      205.78     47.04 o 
  -1  17   1      142.25      126.83     43.42 o 
   0  17   1       17.83        4.07     39.42 o 
   1  17   1       21.03       10.10     36.99 o 
   2  17   1      844.99      888.57     81.13 o 
   3  17   1     1869.51     1782.40    106.70 o 
   4  17   1     1791.50     1705.75    216.34 o 
   5  17   1     1029.07     1099.82    140.17 o 
   6  17   1      873.88      994.13    142.69 o 
   7  17   1      676.75      754.58    128.13 o 
   8  17   1      336.22      340.94    105.12 o 
  -8  18   1      172.97      354.30    115.03 o 
  -7  18   1       35.90      145.93     81.43 o 
  -6  18   1        0.40       20.19     94.29 o 
  -5  18   1      109.55      160.95    100.82 o 
  -4  18   1     1099.18      901.23    138.75 o 
  -3  18   1     2965.23     2743.30    144.04 o 
  -2  18   1     3242.74     3233.72    127.21 o 
  -1  18   1     1940.68     1830.25    106.22 o 
   0  18   1     3350.38     3276.05    138.53 o 
   1  18   1     3727.85     3287.84    128.86 o 
   2  18   1     2533.49     2509.45    117.74 o 
   3  18   1     1205.60     1224.84    113.69 o 
   4  18   1      264.27      258.27     85.27 o 
   5  18   1        6.16       32.22    109.28 o 
   6  18   1      110.17      178.99     85.04 o 
   7  18   1      202.16      274.73    139.20 o 
  -7  19   1      876.08      686.43    186.49 o 
  -6  19   1     1487.43     1556.67    267.71 o 
  -5  19   1     2493.11     2383.86    308.39 o 
  -4  19   1     2276.75     2610.59    205.40 o 
  -3  19   1      969.60      933.75    106.14 o 
  -2  19   1       87.25       60.50     65.50 o 
  -1  19   1        0.55        1.83     42.27 o 
   0  19   1        9.53       42.44     45.02 o 
   1  19   1      423.22      433.26     64.66 o 
   2  19   1     1547.48     1669.00    109.66 o 
   3  19   1     1300.14     1438.38    125.74 o 
   4  19   1     1887.94     1908.21    178.53 o 
   5  19   1     2139.37     2142.41    190.26 o 
   6  19   1     1006.53     1339.44    209.06 o 
   7  19   1      678.03      650.94    168.23 o 
  -6  20   1       18.16       45.44    122.05 o 
  -5  20   1       66.19       34.89    109.88 o 
  -4  20   1      195.43      358.10     95.75 o 
  -3  20   1      395.68      551.52    107.65 o 
  -2  20   1      880.41     1049.26    111.43 o 
  -1  20   1     1136.85     1264.18    101.77 o 
   0  20   1      875.46      771.87     85.34 o 
   1  20   1      924.98      841.24     85.65 o 
   2  20   1      413.22      508.49     95.78 o 
   3  20   1      125.75      266.48     69.10 o 
   4  20   1       31.14       69.94     73.44 o 
   5  20   1        3.74       50.52     73.65 o 
   6  20   1       18.59       65.56    122.27 o 
  -5  21   1        4.88       92.06    125.02 o 
  -4  21   1        1.38       68.95     69.86 o 
  -3  21   1        2.26       17.51     64.10 o 
  -2  21   1       19.13       81.25     78.77 o 
  -1  21   1        2.29        0.00    126.43 o 
   0  21   1        0.70       88.68     57.73 o 
   1  21   1        3.66       92.56     52.69 o 
   2  21   1        3.60       99.90     59.45 o 
   3  21   1       12.84       17.49     54.58 o 
   4  21   1       25.29       10.62     74.70 o 
   5  21   1        6.38        0.00    121.46 o 
  -4  22   1      110.35      281.67     91.94 o 
  -3  22   1      172.72      152.57     77.66 o 
  -2  22   1      294.33      302.17    169.79 o 
  -1  22   1      307.25      395.47     93.83 o 
   0  22   1      481.36      514.03     92.94 o 
   1  22   1      675.74      842.49     96.14 o 
   2  22   1      267.84      240.23    107.51 o 
   3  22   1      137.07      237.06     86.91 o 
   4  22   1      148.23      291.32    143.43 o 
  -2  23   1       90.58      244.90     88.09 o 
  -1  23   1       13.52      138.47     77.54 o 
   0  23   1        6.57      130.77     90.05 o 
   1  23   1      221.47      294.09     96.74 o 
   2  23   1      429.47      539.42    115.65 o 
 -12   0   2     1021.24     1083.31    205.65 o 
 -11   0   2     2064.89     1974.49    262.51 o 
 -10   0   2     1684.65     1785.48    240.09 o 
  -9   0   2     1582.31     1465.36    215.30 o 
  -8   0   2      507.14      515.23    133.63 o 
  -7   0   2       29.17        0.00     66.07 o 
  -6   0   2      314.21      385.31    108.98 o 
  -5   0   2     7300.81     6907.91    300.97 o 
  -4   0   2     9779.81     9230.59    317.30 o 
  -3   0   2    16675.12    17457.01    434.90 o 
  -2   0   2    15683.50    17278.95    263.10 o 
  -1   0   2   137416.02   145800.72   2774.73 o 
   0   0   2   107493.06   124025.81   1497.92 o 
   1   0   2    27495.80    34002.80    662.08 o 
   2   0   2    61296.84    65739.05   1233.13 o 
   3   0   2      300.16      125.02     55.68 o 
   4   0   2     3145.11     3320.32    192.88 o 
   5   0   2     1953.46     1741.53    157.09 o 
   6   0   2    12943.67    13601.42    495.33 o 
   7   0   2     7102.54     6120.52    342.54 o 
   8   0   2     5687.81     5206.62    327.70 o 
   9   0   2     1208.52     1178.19    197.63 o 
  10   0   2     1082.77     1138.25    205.79 o 
  11   0   2     1219.64     1153.40    207.58 o 
 -12   1   2        0.99        0.00     61.22 o 
 -11   1   2       99.95      219.47     61.28 o 
 -10   1   2      874.86      779.84    109.51 o 
  -9   1   2     1337.12     1529.40    155.21 o 
  -8   1   2     4098.64     3582.99    272.61 o 
  -7   1   2     8985.76     9194.66    413.82 o 
  -6   1   2     7882.88     6862.95    394.88 o 
  -5   1   2     8765.99     8796.62    242.85 o 
  -4   1   2    15651.18    15817.77    316.60 o 
  -3   1   2    25462.33    25708.19    410.22 o 
  -2   1   2     1089.89      964.02     37.89 o 
  -1   1   2     1112.80     1380.11     35.57 o 
   0   1   2      188.14      249.01     25.23 o 
   1   1   2     1369.45     1205.59     44.13 o 
   2   1   2    20445.00    21015.21    336.42 o 
   3   1   2    16831.01    15226.37    501.86 o 
   4   1   2    22043.30    22507.39    514.63 o 
   5   1   2    21715.28    20308.46    416.72 o 
   6   1   2    15993.56    15738.79    380.59 o 
   7   1   2     5582.72     4961.55    216.37 o 
   8   1   2     2703.13     2813.20    169.82 o 
   9   1   2      533.41      494.72     91.14 o 
  10   1   2        0.81       37.57     51.97 o 
  11   1   2       44.17        0.00     45.46 o 
 -12   2   2      246.97      472.09    116.56 o 
 -11   2   2      470.24      356.92     82.93 o 
 -10   2   2       41.10      198.45     98.29 o 
  -9   2   2      139.98      175.72     70.28 o 
  -8   2   2      429.85      266.23    110.32 o 
  -7   2   2      479.44      574.32    135.56 o 
  -6   2   2        2.74        0.00     35.54 o 
  -5   2   2      476.33      395.18     64.67 o 
  -4   2   2      252.36      236.86     47.60 o 
  -3   2   2      126.98      136.43     33.64 o 
  -2   2   2     8204.99     7170.41    162.09 o 
  -1   2   2    20576.00    22928.27    396.50 o 
   0   2   2     7631.44     8119.12    129.27 o 
   1   2   2     4464.29     4124.44     82.52 o 
   2   2   2    43478.67    47470.93    653.26 o 
   3   2   2        8.07        9.11     41.72 o 
   4   2   2      211.01      181.55     48.50 o 
   5   2   2      138.93       55.04     41.01 o 
   6   2   2       11.34       12.60     45.63 o 
   7   2   2      546.79      540.12     94.51 o 
   8   2   2      417.55      479.10     95.16 o 
   9   2   2       12.04       33.97     55.44 o 
  10   2   2      247.63      243.29     85.75 o 
  11   2   2      271.49      244.64    106.68 o 
 -12   3   2        9.61       85.23     61.62 o 
 -11   3   2      112.21       62.62     61.72 o 
 -10   3   2       77.96      105.07     62.47 o 
  -9   3   2      102.60       12.00     62.58 o 
  -8   3   2      217.94      287.31    120.42 o 
  -7   3   2      326.21      307.30     91.54 o 
  -6   3   2     2896.47     2975.16    156.33 o 
  -5   3   2     2355.22     2290.77    121.00 o 
  -4   3   2     7030.48     7125.02    723.92 o 
  -3   3   2     4532.45     4177.35    290.73 o 
  -2   3   2    30304.40    34229.55    345.03 o 
  -1   3   2      164.11      128.49     16.63 o 
   0   3   2     1464.58     1254.94     37.54 o 
   1   3   2     8555.91     9376.03    151.16 o 
   2   3   2     1356.07     1255.07     54.22 o 
   3   3   2       83.06       57.95     31.02 o 
   4   3   2     2273.63     2194.30    164.44 o 
   5   3   2      161.49        4.55     66.96 o 
   6   3   2     1994.68     1851.24    131.03 o 
   7   3   2      668.98      583.55     99.36 o 
   8   3   2      244.99      158.32     91.17 o 
   9   3   2        4.54       35.92     85.97 o 
  10   3   2       10.54       48.73     60.28 o 
  11   3   2        1.34       56.20     52.12 o 
 -12   4   2      271.02      482.93    112.48 o 
 -11   4   2      597.33      763.06    124.96 o 
 -10   4   2     1967.68     1679.59    400.82 o 
  -9   4   2      798.48      690.82    107.29 o 
  -8   4   2       52.87       60.88     71.42 o 
  -7   4   2       10.25       18.58     36.94 o 
  -6   4   2      275.04      225.84     85.08 o 
  -5   4   2     1072.32      840.61     84.86 o 
  -4   4   2     4134.00     3849.82    140.05 o 
  -3   4   2    18566.12    17921.90    259.89 o 
  -2   4   2    28776.20    33205.53    299.25 o 
  -1   4   2     3969.52     4130.96     64.61 o 
   0   4   2     7499.72     8345.43     98.15 o 
   1   4   2    90418.06    99324.46    886.10 o 
   2   4   2     2691.59     2525.15     76.81 o 
   3   4   2     3948.75     4295.39    155.77 o 
   4   4   2     1041.51      970.17     81.58 o 
   5   4   2     1503.01     1567.37    114.31 o 
   6   4   2     1223.54     1283.55    118.96 o 
   7   4   2     2193.74     2081.62    150.09 o 
   8   4   2     3322.46     3198.61    180.54 o 
   9   4   2     2770.04     2963.98    179.31 o 
  10   4   2      731.74      679.55    117.17 o 
  11   4   2      556.20      612.19    162.14 o 
 -12   5   2        9.89        0.00     77.21 o 
 -11   5   2      156.63      245.88    102.08 o 
 -10   5   2     1449.02     1691.47    166.57 o 
  -9   5   2     3806.33     3923.78    206.30 o 
  -8   5   2     5023.57     4949.70    228.52 o 
  -7   5   2     7819.50     7462.33    263.86 o 
  -6   5   2    10890.43    12294.11    504.69 o 
  -5   5   2    25371.48    25830.43    639.51 o 
  -4   5   2    28714.81    30468.38    508.74 o 
  -3   5   2    11494.32    11578.24    243.80 o 
  -2   5   2     5949.27     6315.99     82.07 o 
  -1   5   2     1186.27     1219.85     39.47 o 
   0   5   2     4981.75     5577.62     78.79 o 
   1   5   2    14554.71    14548.72    216.21 o 
   2   5   2    17335.33    16346.77    226.38 o 
   3   5   2    34688.56    35539.42    591.35 o 
   4   5   2    22090.10    22384.33    332.13 o 
   5   5   2    15382.33    16332.46    483.22 o 
   6   5   2     9718.36     8997.23    269.87 o 
   7   5   2     4603.35     4930.26    212.32 o 
   8   5   2     1145.48     1014.64    140.31 o 
   9   5   2       74.18      211.21     65.17 o 
  10   5   2        7.60        0.00     70.38 o 
  11   5   2        1.89      197.18    108.54 o 
 -12   6   2      330.34      434.60    142.10 o 
 -11   6   2      926.46      816.94    207.87 o 
 -10   6   2     1721.93     2138.42    179.84 o 
  -9   6   2      480.73      572.13    100.48 o 
  -8   6   2      401.87      427.71     96.82 o 
  -7   6   2       75.91        0.43     48.05 o 
  -6   6   2      621.49      540.49    104.53 o 
  -5   6   2      748.14      619.47    125.15 o 
  -4   6   2     4297.84     3818.72    125.64 o 
  -3   6   2    21515.73    21708.54    223.09 o 
  -2   6   2    27645.02    27061.04    311.13 o 
  -1   6   2    13251.20    13674.00    154.41 o 
   0   6   2     4382.02     4123.98     70.11 o 
   1   6   2     7101.62     6970.89    117.94 o 
   2   6   2    74247.05    78254.81    857.19 o 
   3   6   2    12515.11    12852.78    209.06 o 
   4   6   2      232.20      352.41     45.01 o 
   5   6   2      418.33      334.43     52.91 o 
   6   6   2      501.50      423.16     63.14 o 
   7   6   2     1266.53     1245.24    101.76 o 
   8   6   2     4141.88     4230.20    171.48 o 
   9   6   2     3752.34     4041.80    219.37 o 
  10   6   2     1530.08     1569.90    175.69 o 
  11   6   2      968.14     1393.20    169.28 o 
 -11   7   2       12.37      101.86     90.28 o 
 -10   7   2      203.63      322.35    151.45 o 
  -9   7   2     1122.45     1006.11    125.75 o 
  -8   7   2     1338.39     1820.55    165.85 o 
  -7   7   2     2331.93     2379.45    121.33 o 
  -6   7   2     1770.48     1867.38     98.81 o 
  -5   7   2     2519.75     2226.24     94.76 o 
  -4   7   2     3761.79     3662.33    184.18 o 
  -3   7   2      739.58      595.60     33.92 o 
  -2   7   2     6923.79     7191.30    104.60 o 
  -1   7   2     6544.83     6210.93    126.85 o 
   0   7   2     2791.37     3073.98     76.50 o 
   1   7   2       19.38       12.17     21.57 o 
   2   7   2    11814.99    11382.97    204.25 o 
   3   7   2     7528.40     8366.75    155.76 o 
   4   7   2     4173.77     3457.94    163.19 o 
   5   7   2     1892.56     1452.91    144.46 o 
   6   7   2     1272.25     1457.17    121.61 o 
   7   7   2      494.19      390.53     79.66 o 
   8   7   2      130.18        5.24     52.97 o 
   9   7   2       31.19       92.65     80.70 o 
  10   7   2       15.45       94.66     63.44 o 
  11   7   2        0.58       33.92     66.18 o 
 -11   8   2       57.23      188.34    148.93 o 
 -10   8   2        2.69        3.11     66.12 o 
  -9   8   2       77.49      148.03     77.98 o 
  -8   8   2       73.92       37.23     59.36 o 
  -7   8   2      141.74       89.01     65.32 o 
  -6   8   2      167.45      133.78     43.79 o 
  -5   8   2       35.29       38.21     31.02 o 
  -4   8   2      801.28      728.88     51.09 o 
  -3   8   2      510.58      589.45     33.84 o 
  -2   8   2     3820.97     4136.10     73.63 o 
  -1   8   2       50.26       30.46     17.37 o 
   0   8   2      197.84      158.30     20.33 o 
   1   8   2     1783.62     1613.77     62.07 o 
   2   8   2      284.67      319.73     45.06 o 
   3   8   2     1380.75     1227.76     95.86 o 
   4   8   2       36.83        9.03     23.44 o 
   5   8   2       51.13       71.16     32.00 o 
   6   8   2       81.26      116.35    109.36 o 
   7   8   2      140.52      157.60    119.60 o 
   8   8   2        3.01       28.72     61.82 o 
   9   8   2      112.83       83.17     74.02 o 
  10   8   2        5.88       60.84     73.96 o 
  11   8   2       17.30      204.05     85.97 o 
 -11   9   2        9.63       99.85    158.35 o 
 -10   9   2      280.46      168.44    174.09 o 
  -9   9   2     1171.68     1111.60    147.09 o 
  -8   9   2      715.75      721.02    110.28 o 
  -7   9   2      640.16      922.94    117.16 o 
  -6   9   2     3600.46     3523.83    149.77 o 
  -5   9   2     6720.67     7132.22    172.41 o 
  -4   9   2     4174.33     3540.21    107.20 o 
  -3   9   2      913.78      877.15     50.82 o 
  -2   9   2      183.85      186.71     22.96 o 
  -1   9   2     1078.77     1244.31     47.08 o 
   0   9   2    11441.36    12454.86    185.03 o 
   1   9   2     2721.49     2462.03     78.82 o 
   2   9   2     6972.33     7005.01    163.25 o 
   3   9   2     7919.48     8016.57    239.65 o 
   4   9   2     6196.92     5506.57    199.04 o 
   5   9   2     4926.19     5005.72    244.47 o 
   6   9   2     2649.37     2387.96    160.58 o 
   7   9   2     2479.22     2394.94    180.67 o 
   8   9   2      201.87      174.09    127.03 o 
   9   9   2       84.76      216.90     91.40 o 
  10   9   2        7.95       27.26    160.58 o 
 -11  10   2      521.38      494.59    114.22 o 
 -10  10   2      875.18      979.23    149.56 o 
  -9  10   2      939.58     1215.87    154.08 o 
  -8  10   2      428.82      324.34     89.91 o 
  -7  10   2       28.38       35.65     58.47 o 
  -6  10   2       39.68      124.01     55.49 o 
  -5  10   2     1663.47     1433.96     83.42 o 
  -4  10   2    10268.36    10346.11    164.16 o 
  -3  10   2     9829.03     9853.14    181.52 o 
  -2  10   2    16945.75    16845.61    247.11 o 
  -1  10   2    32748.00    34029.74    391.25 o 
   0  10   2    25366.50    26830.76    335.51 o 
   1  10   2    10984.72    10967.49    180.74 o 
   2  10   2     2231.11     2217.42     81.87 o 
   3  10   2     5406.30     4922.97    144.27 o 
   4  10   2      887.48      824.83     95.68 o 
   5  10   2        7.76       42.29     54.03 o 
   6  10   2      297.42      346.32     87.38 o 
   7  10   2     2771.21     2889.78    180.11 o 
   8  10   2     1599.68     1633.73    168.58 o 
   9  10   2     1810.60     2065.27    212.70 o 
  10  10   2     1145.30     1205.61    168.37 o 
 -11  11   2       83.06      277.06    161.25 o 
 -10  11   2      525.46      486.27    120.19 o 
  -9  11   2     1222.15     1470.66    171.20 o 
  -8  11   2     2242.09     2221.46    182.50 o 
  -7  11   2     3642.55     3765.68    191.67 o 
  -6  11   2     5745.02     5458.90    216.69 o 
  -5  11   2     4398.26     4017.99    173.95 o 
  -4  11   2     4453.00     4323.24    123.25 o 
  -3  11   2     2139.81     2328.87     63.95 o 
  -2  11   2     1403.13     1256.86     66.45 o 
  -1  11   2     1345.89     1473.47     50.81 o 
   0  11   2      119.29       71.15     29.94 o 
   1  11   2     4525.81     4261.71    110.34 o 
   2  11   2     9625.87     9685.03    186.30 o 
   3  11   2    15404.00    15427.69    312.11 o 
   4  11   2     9798.88     9914.50    284.18 o 
   5  11   2     7499.50     7496.98    257.91 o 
   6  11   2     4889.40     4786.82    220.18 o 
   7  11   2     2557.20     2691.69    185.51 o 
   8  11   2     1445.93     1574.54    169.66 o 
   9  11   2      208.66      236.15     84.25 o 
  10  11   2       16.92       32.17    107.20 o 
 -10  12   2      265.91      329.92    176.25 o 
  -9  12   2      357.80      490.48    106.76 o 
  -8  12   2      537.05      588.52    300.75 o 
  -7  12   2       57.95        7.06     61.57 o 
  -6  12   2      338.61      214.83     74.85 o 
  -5  12   2      919.95     1086.72    198.89 o 
  -4  12   2     3169.49     2929.25    106.67 o 
  -3  12   2     3352.02     3290.23     91.29 o 
  -2  12   2     2343.67     2539.36     75.60 o 
  -1  12   2     4498.35     4109.40     85.19 o 
   0  12   2     9372.11     9232.07    169.97 o 
   1  12   2     7792.20     7810.85    171.13 o 
   2  12   2     1740.13     1778.36     82.55 o 
   3  12   2      660.94      533.62     67.60 o 
   4  12   2      410.55      339.14     68.28 o 
   5  12   2        0.60       40.10     54.80 o 
   6  12   2      612.61      588.24    108.47 o 
   7  12   2      257.33      205.37    128.66 o 
   8  12   2      423.46      460.49    138.83 o 
   9  12   2      550.75      510.93    137.64 o 
  10  12   2      238.05      277.28    100.27 o 
 -10  13   2       10.40       89.98    133.48 o 
  -9  13   2        1.28        0.00    106.76 o 
  -8  13   2       23.29       61.07    117.08 o 
  -7  13   2       19.96        0.00    114.18 o 
  -6  13   2        5.87        0.00     48.61 o 
  -5  13   2        4.54       27.40     43.99 o 
  -4  13   2       21.12       52.88     35.83 o 
  -3  13   2      238.24      236.34     37.87 o 
  -2  13   2       37.40       54.85     29.17 o 
  -1  13   2        1.06       65.72     24.30 o 
   0  13   2       16.91        0.48     23.74 o 
   1  13   2        0.55       50.99     30.96 o 
   2  13   2     2699.20     2376.49    122.99 o 
   3  13   2      375.10      366.19     62.69 o 
   4  13   2       50.29       91.01     49.50 o 
   5  13   2      386.81      304.07     83.97 o 
   6  13   2       12.36        0.00     56.66 o 
   7  13   2        3.35       79.28     94.51 o 
   8  13   2       84.85       98.11     77.13 o 
   9  13   2        5.54      100.58     90.64 o 
 -10  14   2       72.96      177.73    156.94 o 
  -9  14   2      112.34      160.95    135.12 o 
  -8  14   2       29.81       71.12    118.78 o 
  -7  14   2       21.91       13.75     74.24 o 
  -6  14   2       14.49        0.00     46.50 o 
  -5  14   2      268.05      262.91     57.81 o 
  -4  14   2     1694.60     1500.79     91.90 o 
  -3  14   2     2637.67     2655.68     90.31 o 
  -2  14   2     2165.90     2089.33     93.38 o 
  -1  14   2     5474.65     5284.63    140.81 o 
   0  14   2     5059.13     5244.64    121.19 o 
   1  14   2      984.31     1276.93     79.23 o 
   2  14   2      251.92      234.85     48.88 o 
   3  14   2        6.34       22.42     31.10 o 
   4  14   2        0.82        0.00     42.14 o 
   5  14   2        2.46        0.00    142.69 o 
   6  14   2       43.63      107.49     68.83 o 
   7  14   2      173.77      187.15     82.97 o 
   8  14   2      348.38      310.64    103.78 o 
   9  14   2      204.35      233.49     90.61 o 
  -9  15   2      572.03      534.38    179.22 o 
  -8  15   2     1695.89     1838.64    283.00 o 
  -7  15   2     2397.18     2285.89    205.33 o 
  -6  15   2     3371.71     3583.28    157.20 o 
  -5  15   2     3158.44     3078.84    135.17 o 
  -4  15   2     1960.48     1926.74    100.72 o 
  -3  15   2     1182.26      895.17     90.60 o 
  -2  15   2      850.72      787.52     75.70 o 
  -1  15   2       30.67       18.39     35.40 o 
   0  15   2      230.20      222.08     46.58 o 
   1  15   2     1080.67      989.11    188.16 o 
   2  15   2     3495.78     3141.39    112.88 o 
   3  15   2     3270.67     3230.64    273.54 o 
   4  15   2     3315.78     3321.50    175.26 o 
   5  15   2     3237.74     3195.19    213.89 o 
   6  15   2     2394.74     2704.90    200.77 o 
   7  15   2     1000.66     1237.39    150.74 o 
   8  15   2      337.80      393.42    182.85 o 
   9  15   2      122.88      222.88     96.78 o 
  -9  16   2      125.04      173.78    214.18 o 
  -8  16   2       80.23      250.52     92.74 o 
  -7  16   2       10.58       66.09     72.09 o 
  -6  16   2       11.10      102.47     67.53 o 
  -5  16   2      568.33      432.89     78.64 o 
  -4  16   2     2063.81     2214.52    132.30 o 
  -3  16   2     4791.40     4635.58    169.17 o 
  -2  16   2     5792.60     5626.10    156.47 o 
  -1  16   2     4826.38     5184.10    148.16 o 
   0  16   2     4960.48     4552.31    140.79 o 
   1  16   2     5217.27     5111.18    150.14 o 
   2  16   2     3072.81     3237.70    138.99 o 
   3  16   2      358.89      367.42     68.06 o 
   4  16   2       15.89       51.95     59.19 o 
   5  16   2       30.29        0.00    115.96 o 
   6  16   2      226.85      225.41     83.62 o 
   7  16   2      555.16      592.64    117.79 o 
   8  16   2      615.18      776.42    127.34 o 
  -8  17   2      542.64      588.31    130.26 o 
  -7  17   2     1313.28     1292.27    179.29 o 
  -6  17   2     1284.50     1248.32    152.03 o 
  -5  17   2     1537.78     1588.92    327.47 o 
  -4  17   2     1749.80     1605.06    165.09 o 
  -3  17   2      619.81      609.56     86.60 o 
  -2  17   2        6.00      100.87     44.53 o 
  -1  17   2        0.08        7.22     39.07 o 
   0  17   2      502.58      599.36     67.89 o 
   1  17   2     1027.52     1086.24     85.41 o 
   2  17   2      596.14      618.08     81.97 o 
   3  17   2     1713.87     1667.38    148.56 o 
   4  17   2     1943.37     1749.86    158.48 o 
   5  17   2     1538.13     1581.95    160.83 o 
   6  17   2      590.17      578.65    195.47 o 
   7  17   2      340.84      430.47    103.13 o 
   8  17   2      278.62      460.01    142.76 o 
  -8  18   2        5.27        0.00     98.44 o 
  -7  18   2       51.23        0.00    117.75 o 
  -6  18   2       24.30       43.06    101.26 o 
  -5  18   2        0.57        0.00     60.78 o 
  -4  18   2      127.32       95.28     67.40 o 
  -3  18   2      219.57      322.12     90.72 o 
  -2  18   2        7.56        0.00     47.98 o 
  -1  18   2      235.49      266.37     55.86 o 
   0  18   2     1033.07     1102.67     90.73 o 
   1  18   2      251.46      276.03     58.81 o 
   2  18   2       67.94       20.11     43.33 o 
   3  18   2        1.73       73.46     69.12 o 
   4  18   2       30.03      153.68    105.87 o 
   5  18   2       34.54       99.35     75.41 o 
   6  18   2       93.37      138.49     84.43 o 
   7  18   2       35.33      140.66     80.46 o 
  -7  19   2      119.44       55.38    106.16 o 
  -6  19   2      121.09      125.91    113.44 o 
  -5  19   2      150.23       66.59     77.56 o 
  -4  19   2      196.43      197.79     76.98 o 
  -3  19   2      159.52      168.78     78.21 o 
  -2  19   2        0.40        4.32    108.91 o 
  -1  19   2        3.08       44.47     46.86 o 
   0  19   2        5.45        0.00     42.33 o 
   1  19   2      165.93      220.02     56.80 o 
   2  19   2      208.73      252.72     82.08 o 
   3  19   2      458.59      543.32    115.23 o 
   4  19   2      494.36      455.09    141.35 o 
   5  19   2      167.45      228.51    119.08 o 
   6  19   2       42.01       73.94    101.86 o 
  -6  20   2       33.63       17.67    100.67 o 
  -5  20   2      110.84      288.34     93.97 o 
  -4  20   2      524.00      426.70    112.74 o 
  -3  20   2     1507.12     1364.04    202.60 o 
  -2  20   2     1429.78     1420.67    158.31 o 
  -1  20   2      879.42      806.62    127.20 o 
   0  20   2     1460.08     1502.88    128.97 o 
   1  20   2     1162.60     1182.67    124.43 o 
   2  20   2      237.28      324.66     61.25 o 
   3  20   2      103.03      246.64     86.60 o 
   4  20   2       70.93        0.00     67.70 o 
   5  20   2       17.01      157.39     99.63 o 
   6  20   2       77.41        0.00     98.74 o 
  -5  21   2      894.36      856.08    138.34 o 
  -4  21   2      741.51      915.73    145.57 o 
  -3  21   2      239.77      298.06     99.71 o 
  -2  21   2        2.69      119.66     79.27 o 
  -1  21   2       29.71      112.71     76.44 o 
   0  21   2       76.90      144.07     65.08 o 
   1  21   2      680.55      741.49     96.52 o 
   2  21   2     1476.10     1460.18    128.31 o 
   3  21   2     1318.32     1410.55    161.03 o 
   4  21   2     1117.77     1201.75    160.48 o 
   5  21   2      678.04      612.42    115.14 o 
  -4  22   2      343.47      383.68    101.41 o 
  -3  22   2      702.36      650.32    128.12 o 
  -2  22   2     1118.84     1363.38    169.42 o 
  -1  22   2     1087.89     1055.98    146.31 o 
   0  22   2     1124.18     1326.04    317.30 o 
   1  22   2      813.80      895.13    110.88 o 
   2  22   2      289.61      509.20    105.75 o 
   3  22   2      143.58      154.25     88.69 o 
  -2  23   2        0.51        0.00     75.51 o 
  -1  23   2       12.14       96.08     78.51 o 
   0  23   2       24.53      121.86    125.54 o 
   1  23   2       97.36      170.35     79.25 o 
 -12   1   3       26.15      175.35     68.86 o 
 -11   1   3      228.00      409.95     85.52 o 
 -10   1   3      697.82      742.00    123.23 o 
  -9   1   3      676.53      753.84    171.35 o 
  -8   1   3     1124.33      938.59    123.41 o 
  -7   1   3     5503.85     5989.78    231.57 o 
  -6   1   3     3302.03     3116.12    153.47 o 
  -5   1   3     1241.51     1430.46    103.19 o 
  -4   1   3     3554.86     3830.37    136.83 o 
  -3   1   3      135.42      109.76     20.62 o 
  -2   1   3     6865.86     7417.89    108.81 o 
  -1   1   3      332.14      352.00     29.20 o 
   0   1   3      162.00      255.35     39.07 o 
   1   1   3    35514.41    38235.44    432.80 o 
   2   1   3     4435.28     4561.68    131.94 o 
   3   1   3     4872.00     5738.45    497.71 o 
   4   1   3     2141.01     1853.64    107.50 o 
   5   1   3     7367.33     6965.41    223.54 o 
   6   1   3     5145.01     4667.12    197.27 o 
   7   1   3     1357.35     1473.32    133.25 o 
   8   1   3      178.07      168.79     91.02 o 
   9   1   3      139.58       76.05     51.92 o 
  10   1   3        2.11        3.50     44.03 o 
  11   1   3      132.86      263.25     87.12 o 
 -12   2   3      708.82      762.30    126.25 o 
 -11   2   3     1146.38     1084.50    146.08 o 
 -10   2   3     1370.53     1372.08    153.86 o 
  -9   2   3     1050.39      912.59    130.34 o 
  -8   2   3      235.66      269.08     82.42 o 
  -7   2   3      668.62      476.04     89.92 o 
  -6   2   3     4405.62     4745.53    190.80 o 
  -5   2   3    11976.29    11679.06    283.45 o 
  -4   2   3    31164.94    31643.17    515.08 o 
  -3   2   3    32704.26    30514.92    381.67 o 
  -2   2   3    92553.64   105266.07    973.69 o 
  -1   2   3    28934.63    32801.41    325.39 o 
   0   2   3    45151.13    49987.02    469.53 o 
   1   2   3    60816.56    71529.12    753.33 o 
   2   2   3     5960.01     5840.56    122.68 o 
   3   2   3     1937.22     1770.96    110.92 o 
   4   2   3      237.70      322.73     59.25 o 
   5   2   3     3528.88     3385.70    153.85 o 
   6   2   3     7620.08     7061.14    374.62 o 
   7   2   3     4394.19     3990.44    330.81 o 
   8   2   3     3899.57     4308.30    209.75 o 
   9   2   3     2041.68     1968.60    175.75 o 
  10   2   3     1251.74     1380.31    257.09 o 
  11   2   3      919.56     1026.42    146.06 o 
 -12   3   3       17.53      112.04     96.59 o 
 -11   3   3      577.37      690.01    179.36 o 
 -10   3   3     2077.79     2308.98    266.30 o 
  -9   3   3     3516.15     3920.30    213.80 o 
  -8   3   3     8434.52     8981.89    424.06 o 
  -7   3   3    13996.30    15367.65    394.37 o 
  -6   3   3    24553.79    24317.18    534.46 o 
  -5   3   3    17496.09    16432.23    350.97 o 
  -4   3   3    10868.96    10773.24    246.89 o 
  -3   3   3     3896.57     3060.93     76.87 o 
  -2   3   3      828.96      988.83     44.73 o 
  -1   3   3    41579.36    45246.62    434.84 o 
   0   3   3    13726.99    16326.23    190.71 o 
   1   3   3     1729.81     1819.18     61.79 o 
   2   3   3    24257.04    24801.77    322.69 o 
   3   3   3    44728.71    43130.39    754.83 o 
   4   3   3    35788.64    37354.07    607.77 o 
   5   3   3    17424.23    18326.02    495.70 o 
   6   3   3    11539.41    11055.35    375.95 o 
   7   3   3     4171.09     3734.48    187.32 o 
   8   3   3      409.15      420.35     85.31 o 
   9   3   3       64.44       36.18     47.20 o 
  10   3   3        4.87      109.06     73.65 o 
  11   3   3      125.94      107.88    127.40 o 
 -12   4   3      278.73      516.50    234.23 o 
 -11   4   3      648.44      600.22    106.32 o 
 -10   4   3      248.82      230.15     77.88 o 
  -9   4   3       42.87      163.23     75.87 o 
  -8   4   3      410.72      461.55    168.75 o 
  -7   4   3      710.13      854.39    169.42 o 
  -6   4   3      182.17      167.77     56.62 o 
  -5   4   3     2014.09     1637.82    125.54 o 
  -4   4   3    16683.77    17442.37    341.16 o 
  -3   4   3     6320.26     5830.55    111.69 o 
  -2   4   3    31002.55    32305.52    332.39 o 
  -1   4   3    40109.91    46811.02    453.61 o 
   0   4   3     4265.22     4344.97    112.39 o 
   1   4   3     5075.10     4468.65     86.56 o 
   2   4   3    13775.85    15724.74    262.54 o 
   3   4   3     7952.46     7202.46    152.95 o 
   4   4   3      794.60      645.17     60.50 o 
   5   4   3     1827.65     1866.96    121.23 o 
   6   4   3     1227.10     1295.92    120.46 o 
   7   4   3      731.38      576.08     96.33 o 
   8   4   3      915.36      962.97    122.11 o 
   9   4   3     1909.75     2122.59    425.25 o 
  10   4   3      773.05      888.37    136.24 o 
  11   4   3      597.68      726.22    186.64 o 
 -12   5   3        7.74       99.41     59.66 o 
 -11   5   3        5.56       74.70     61.73 o 
 -10   5   3       66.97       14.02     48.57 o 
  -9   5   3      560.41      538.85    107.48 o 
  -8   5   3     1135.91      812.98    114.54 o 
  -7   5   3     1152.28     1716.88    185.16 o 
  -6   5   3     2409.40     2074.86    132.88 o 
  -5   5   3      264.23      317.06     59.06 o 
  -4   5   3      748.10      718.13     71.03 o 
  -3   5   3     1107.27     1125.21     58.02 o 
  -2   5   3      237.34      243.94     24.20 o 
  -1   5   3      433.71      351.18     34.09 o 
   0   5   3      583.14      637.69     36.10 o 
   1   5   3      117.90      132.13     22.25 o 
   2   5   3      704.91      694.13     46.41 o 
   3   5   3     3669.16     3723.89    142.65 o 
   4   5   3     2996.82     2770.81    177.82 o 
   5   5   3     1365.40     1553.17    122.19 o 
   6   5   3     1383.90     1199.10    104.96 o 
   7   5   3       19.68        0.00     40.98 o 
   8   5   3       32.99        0.00     42.08 o 
   9   5   3       48.90       11.18     52.34 o 
  10   5   3       14.72      113.44     87.31 o 
  11   5   3        3.45      134.08     91.32 o 
 -12   6   3      121.14      193.77    127.69 o 
 -11   6   3      340.41      287.92    193.62 o 
 -10   6   3      194.88      277.55     77.67 o 
  -9   6   3        1.84        0.00     56.25 o 
  -8   6   3      269.38      257.51     82.09 o 
  -7   6   3        1.59       60.14     57.75 o 
  -6   6   3      678.13      770.69    118.71 o 
  -5   6   3     4706.44     4570.08    170.85 o 
  -4   6   3     1794.71     1471.77     57.84 o 
  -3   6   3    20096.80    21986.26    237.10 o 
  -2   6   3     3145.95     2862.39     64.81 o 
  -1   6   3      553.25      624.77     33.04 o 
   0   6   3      771.42      802.70     35.21 o 
   1   6   3     4913.33     4551.31    117.54 o 
   2   6   3    10251.62    10531.70    174.00 o 
   3   6   3     2261.75     2194.55     79.63 o 
   4   6   3        9.77        0.00     43.99 o 
   5   6   3        1.13       19.69     29.40 o 
   6   6   3      442.06      538.38     70.53 o 
   7   6   3     2669.51     2377.66    148.57 o 
   8   6   3      856.98      767.25    125.23 o 
   9   6   3      121.91      107.72     68.62 o 
  10   6   3      212.16      343.65     85.68 o 
  11   6   3       85.77      128.53     72.56 o 
 -12   7   3       63.21      155.31    107.95 o 
 -11   7   3      180.95      403.42    155.61 o 
 -10   7   3     1415.24     1449.76    271.57 o 
  -9   7   3     3118.26     3130.42    311.29 o 
  -8   7   3     3328.28     3784.15    204.15 o 
  -7   7   3     5194.18     5740.65    383.97 o 
  -6   7   3     8419.87     8307.72    198.65 o 
  -5   7   3    16151.21    15423.70    268.38 o 
  -4   7   3    19457.15    20821.39    244.01 o 
  -3   7   3    15221.52    14493.79    211.12 o 
  -2   7   3     1067.40      996.55     56.06 o 
  -1   7   3     6149.96     6572.32    101.23 o 
   0   7   3    13874.17    15336.16    171.71 o 
   1   7   3     8865.67     9664.72    186.74 o 
   2   7   3    11815.60    11751.18    217.50 o 
   3   7   3    17688.70    17426.10    453.01 o 
   4   7   3    13982.42    14527.97    252.71 o 
   5   7   3     6181.74     5997.26    163.89 o 
   6   7   3     1845.17     1586.57    104.92 o 
   7   7   3     1881.02     1732.53    232.37 o 
   8   7   3     1210.24     1002.70    138.98 o 
   9   7   3       69.18      137.80     68.25 o 
  10   7   3        0.62       17.73    111.81 o 
  11   7   3       31.26      163.20     77.63 o 
 -11   8   3      992.46     1157.35    154.96 o 
 -10   8   3      981.92      949.26    130.14 o 
  -9   8   3      853.82      954.55    203.42 o 
  -8   8   3        2.63        0.00     44.07 o 
  -7   8   3      401.74      377.33     64.65 o 
  -6   8   3     1604.04     1470.20     92.31 o 
  -5   8   3     8678.06     8535.71    231.82 o 
  -4   8   3    11434.75    12016.52    174.03 o 
  -3   8   3    32846.48    33308.60    300.31 o 
  -2   8   3    18232.37    18796.38    213.83 o 
  -1   8   3    22367.52    24851.79    344.28 o 
   0   8   3    16761.84    17059.76    295.38 o 
   1   8   3    28912.40    33006.38    491.61 o 
   2   8   3    19578.32    19702.94    407.05 o 
   3   8   3     2565.22     2417.52    167.11 o 
   4   8   3      149.41      143.76     33.94 o 
   5   8   3      663.45      653.71     98.34 o 
   6   8   3     1291.05     1077.13    125.72 o 
   7   8   3     3438.30     3832.25    205.09 o 
   8   8   3     3235.85     3527.99    209.16 o 
   9   8   3     2338.73     2159.60    193.69 o 
  10   8   3     1375.39     1500.38    176.55 o 
 -11   9   3       73.13        0.00    132.89 o 
 -10   9   3      288.31      225.84    123.68 o 
  -9   9   3     1791.64     2030.55    180.35 o 
  -8   9   3     4424.86     4588.44    217.01 o 
  -7   9   3     3319.26     3228.34    135.82 o 
  -6   9   3     2873.72     2806.93    116.63 o 
  -5   9   3     8341.47     8273.19    166.58 o 
  -4   9   3     3065.83     3074.43    114.30 o 
  -3   9   3      398.17      298.81     36.18 o 
  -2   9   3        7.94       38.04     18.05 o 
  -1   9   3      510.94      577.44     45.27 o 
   0   9   3      193.33      159.00     38.98 o 
   1   9   3     9279.11     9291.88    161.70 o 
   2   9   3    23553.51    25849.57    381.97 o 
   3   9   3     9220.14     8330.41    240.56 o 
   4   9   3     7456.72     7241.36    232.16 o 
   5   9   3     6101.21     6142.99    228.10 o 
   6   9   3     1231.80     1069.26    127.18 o 
   7   9   3     1803.09     1730.30    230.37 o 
   8   9   3     1044.12      808.23    134.30 o 
   9   9   3       12.52        0.00     73.02 o 
  10   9   3        7.73       77.29     73.69 o 
 -11  10   3      125.07      115.52    168.08 o 
 -10  10   3      246.62      138.98    146.10 o 
  -9  10   3      311.83      240.08     86.18 o 
  -8  10   3        2.33        0.00     57.44 o 
  -7  10   3      250.09      203.52     87.38 o 
  -6  10   3      374.97      342.98     68.42 o 
  -5  10   3     2050.41     2175.11     88.88 o 
  -4  10   3     2877.67     2667.30     79.70 o 
  -3  10   3     1031.81      988.06     44.75 o 
  -2  10   3      968.22      960.44     43.98 o 
  -1  10   3     1805.74     1575.58     55.95 o 
   0  10   3     8512.13     7813.53    147.42 o 
   1  10   3     2708.39     2737.42     89.73 o 
   2  10   3       26.04        0.56     30.71 o 
   3  10   3       18.19        0.00     32.42 o 
   4  10   3      108.83       88.48     84.63 o 
   5  10   3      253.40      158.39     63.30 o 
   6  10   3      276.00      329.91     93.32 o 
   7  10   3      526.02      616.00    314.93 o 
   8  10   3     1144.84     1031.16    156.20 o 
   9  10   3      266.01      188.40     89.90 o 
  10  10   3       40.94       34.61     77.41 o 
 -11  11   3       52.05        0.00    133.93 o 
 -10  11   3       80.44      187.23    158.43 o 
  -9  11   3      270.42      157.83    135.12 o 
  -8  11   3      536.88      478.87    103.60 o 
  -7  11   3       68.43       55.03     62.11 o 
  -6  11   3      291.31      164.10     54.35 o 
  -5  11   3     1046.77     1066.90     77.54 o 
  -4  11   3       63.67        0.00     41.43 o 
  -3  11   3      622.79      647.06     40.42 o 
  -2  11   3       33.90       58.29     19.35 o 
  -1  11   3       71.68       89.23     24.15 o 
   0  11   3      135.08      116.62     32.07 o 
   1  11   3     1317.07     1563.32     75.99 o 
   2  11   3     1223.82     1253.90     86.80 o 
   3  11   3      645.17      530.62     64.12 o 
   4  11   3      553.41      563.81     92.76 o 
   5  11   3      579.28      522.47    101.58 o 
   6  11   3     1761.99     1707.40    542.55 o 
   7  11   3       11.11        0.00     58.72 o 
   8  11   3        0.97       30.42     73.25 o 
   9  11   3       86.02      176.80    106.31 o 
  10  11   3        0.03      152.90    100.55 o 
 -10  12   3      202.16      174.02    153.68 o 
  -9  12   3      160.11      205.05    140.61 o 
  -8  12   3      142.30      185.75    115.22 o 
  -7  12   3        8.97       87.25     47.70 o 
  -6  12   3      210.98      346.39     67.90 o 
  -5  12   3      800.42      875.15     74.42 o 
  -4  12   3     3587.30     3279.65    110.57 o 
  -3  12   3     5429.74     5342.78    101.23 o 
  -2  12   3    15694.41    15038.74    184.37 o 
  -1  12   3    18320.54    19317.38    270.40 o 
   0  12   3    10017.20    10924.90    191.93 o 
   1  12   3      815.10      776.45     61.21 o 
   2  12   3      302.06      319.53     56.55 o 
   3  12   3      313.77      255.67     61.35 o 
   4  12   3       36.74       29.92     54.02 o 
   5  12   3       10.00       47.26     55.02 o 
   6  12   3      531.88      581.02    141.06 o 
   7  12   3      376.77      697.78    155.98 o 
   8  12   3      529.72      618.29    122.99 o 
   9  12   3      832.77      745.68    133.27 o 
 -10  13   3      437.92      368.44    202.23 o 
  -9  13   3     1463.34     1515.14    231.56 o 
  -8  13   3     2730.27     2644.23    261.55 o 
  -7  13   3     3703.80     3873.95    289.83 o 
  -6  13   3     4277.89     4318.78    308.48 o 
  -5  13   3     2521.33     2425.78    107.17 o 
  -4  13   3      825.13      609.84     92.09 o 
  -3  13   3      654.18      678.69     52.95 o 
  -2  13   3      526.10      650.91     50.15 o 
  -1  13   3       11.98       65.98     28.77 o 
   0  13   3     1149.59     1178.25     72.48 o 
   1  13   3     5977.52     5926.23    144.94 o 
   2  13   3     6652.69     6561.46    184.43 o 
   3  13   3     8645.95     9264.26    226.79 o 
   4  13   3     6882.92     6428.05    242.71 o 
   5  13   3     6867.74     6792.00    328.51 o 
   6  13   3     4401.74     4612.77    226.10 o 
   7  13   3     1610.69     1405.15    161.28 o 
   8  13   3      408.04      475.48    107.99 o 
   9  13   3       58.56      137.95     85.60 o 
 -10  14   3      174.53      343.54    107.24 o 
  -9  14   3      224.62      116.48     94.21 o 
  -8  14   3       48.22       62.04     75.34 o 
  -7  14   3       10.10       12.44     72.08 o 
  -6  14   3      294.81      432.12    104.03 o 
  -5  14   3     1362.05     1146.11    106.60 o 
  -4  14   3     3689.48     3240.19    117.84 o 
  -3  14   3     7336.33     7540.70    171.97 o 
  -2  14   3     9479.61     9966.50    311.76 o 
  -1  14   3     8013.75     7852.55    193.14 o 
   0  14   3     6956.16     6589.01    183.54 o 
   1  14   3     4950.16     5150.63    139.13 o 
   2  14   3      918.17      978.26    189.56 o 
   3  14   3       25.69       78.61     45.73 o 
   4  14   3       25.42        0.00     77.80 o 
   5  14   3      577.60      682.34    140.17 o 
   6  14   3      418.08      363.47     97.03 o 
   7  14   3      570.70      727.46    210.32 o 
   8  14   3      915.55     1054.82    153.68 o 
   9  14   3      764.17      760.63    133.28 o 
  -9  15   3      120.04        0.00    132.67 o 
  -8  15   3      729.13      772.20    139.60 o 
  -7  15   3      783.33      803.35    135.00 o 
  -6  15   3      499.68      386.48     96.28 o 
  -5  15   3      983.68     1016.98    107.50 o 
  -4  15   3      230.41      297.09     59.73 o 
  -3  15   3       94.86        0.00     43.42 o 
  -2  15   3      379.30      411.25     57.49 o 
  -1  15   3      324.76      400.18     58.69 o 
   0  15   3     1282.54     1359.60    102.35 o 
   1  15   3      992.99     1059.56     78.01 o 
   2  15   3      858.90      707.66     74.22 o 
   3  15   3     1468.53     1518.16    112.36 o 
   4  15   3     1990.70     1963.36    126.43 o 
   5  15   3      862.73      979.80    149.89 o 
   6  15   3      479.90      398.83    100.15 o 
   7  15   3      106.43       99.35     73.90 o 
   8  15   3       94.80      145.84     79.73 o 
  -9  16   3        0.74       42.38     86.74 o 
  -8  16   3       12.36        0.00     73.59 o 
  -7  16   3        9.99        0.00     63.90 o 
  -6  16   3        7.29       78.24     98.67 o 
  -5  16   3      171.33        0.00     90.13 o 
  -4  16   3       88.99      166.92     77.06 o 
  -3  16   3      188.34      290.76     79.37 o 
  -2  16   3      291.35      261.08     51.48 o 
  -1  16   3       90.87       95.87     45.31 o 
   0  16   3       10.91        0.00     38.12 o 
   1  16   3       30.19        0.00     48.77 o 
   2  16   3        5.36       23.65     37.58 o 
   3  16   3       34.61       96.94     49.20 o 
   4  16   3        4.83       24.75     47.35 o 
   5  16   3        1.19       62.03     66.10 o 
   6  16   3       15.02      152.68     81.66 o 
   7  16   3       11.31       16.54     75.99 o 
   8  16   3       13.69      128.80     89.73 o 
  -8  17   3      374.22      480.10    120.16 o 
  -7  17   3      570.48      416.49    119.97 o 
  -6  17   3      771.38      622.13    173.13 o 
  -5  17   3      417.84      350.28     98.66 o 
  -4  17   3      608.56      461.91    151.82 o 
  -3  17   3     1078.35      920.67    150.93 o 
  -2  17   3       80.77       85.94     65.75 o 
  -1  17   3       59.71       97.78     43.13 o 
   0  17   3      121.06      201.13     47.25 o 
   1  17   3      453.29      517.70     78.07 o 
   2  17   3      821.37      883.84    154.00 o 
   3  17   3     1613.37     1419.63    114.88 o 
   4  17   3     1583.73     1531.90    148.62 o 
   5  17   3      503.78      587.86    104.53 o 
   6  17   3      337.37      273.08    133.26 o 
   7  17   3      324.53      519.24    177.88 o 
  -8  18   3        1.71      251.23    116.41 o 
  -7  18   3       46.35      119.23    106.61 o 
  -6  18   3      141.28       76.17    107.65 o 
  -5  18   3      469.80      501.38    111.49 o 
  -4  18   3     1697.70     1846.00    401.34 o 
  -3  18   3     3841.10     3346.20    328.22 o 
  -2  18   3     3983.48     4069.68    215.10 o 
  -1  18   3     3464.09     3360.09    151.73 o 
   0  18   3     4099.23     3900.07    192.11 o 
   1  18   3     2710.66     2606.83    118.43 o 
   2  18   3     1106.54     1345.82    135.90 o 
   3  18   3      269.86      327.84     98.96 o 
   4  18   3       10.05       58.65     86.12 o 
   5  18   3        8.30       71.32     76.67 o 
   6  18   3      122.41      129.34     76.38 o 
   7  18   3      291.86      239.61     88.14 o 
  -7  19   3      690.02      830.16    196.29 o 
  -6  19   3      951.23      973.14    210.55 o 
  -5  19   3     1297.87     1141.24    157.41 o 
  -4  19   3     1278.95     1292.28    303.42 o 
  -3  19   3      247.71      316.67     98.59 o 
  -2  19   3       12.26       58.38     64.48 o 
  -1  19   3        3.70       52.57     66.25 o 
   0  19   3      391.62      356.64     72.40 o 
   1  19   3     1580.93     1821.37    137.09 o 
   2  19   3     2127.80     2447.73    127.35 o 
   3  19   3     2034.55     2503.83    272.02 o 
   4  19   3     1528.84     1896.54    243.95 o 
   5  19   3      703.22      675.59    167.78 o 
   6  19   3      433.44      338.98    130.66 o 
  -6  20   3       29.01      185.45    153.97 o 
  -5  20   3      127.85      109.36    115.67 o 
  -4  20   3      321.06      330.45     95.67 o 
  -3  20   3      499.05      759.88    126.66 o 
  -2  20   3     1043.79     1145.96    242.47 o 
  -1  20   3     1196.57     1439.96    162.05 o 
   0  20   3      579.69      636.87     91.35 o 
   1  20   3      358.41      310.99     77.85 o 
   2  20   3      206.67      234.40     70.76 o 
   3  20   3       54.85       83.88     74.84 o 
   4  20   3        2.32       69.64    106.02 o 
   5  20   3       50.31      212.03    115.22 o 
  -5  21   3       15.04      181.90     85.01 o 
  -4  21   3        1.21      155.06     85.66 o 
  -3  21   3        1.48       28.46     77.58 o 
  -2  21   3        3.77       18.83    134.45 o 
  -1  21   3        3.55        0.00     70.72 o 
   0  21   3        3.83        4.52     53.02 o 
   1  21   3        8.14        0.00     54.90 o 
   2  21   3       15.60       84.94     59.01 o 
   3  21   3        4.26       63.91     80.33 o 
   4  21   3        0.82      123.44     89.01 o 
  -4  22   3       94.15      238.08     99.87 o 
  -3  22   3      182.38       26.97    127.69 o 
  -2  22   3      215.85      155.65     82.43 o 
  -1  22   3      316.70      256.90     97.92 o 
   0  22   3      396.10      428.19    204.90 o 
   1  22   3      337.36      352.69     80.20 o 
   2  22   3      193.54      377.85     89.55 o 
   3  22   3      101.27      251.76     89.10 o 
  -2  23   3       31.16       47.20    120.71 o 
  -1  23   3        5.23        0.00     77.62 o 
   0  23   3      237.50      234.44    124.95 o 
   1  23   3      639.75      532.62    168.69 o 
 -12   0   4      647.54     1117.02    216.04 o 
 -11   0   4      431.99      394.07    125.91 o 
  -9   0   4     1640.91     1959.50    249.60 o 
  -8   0   4      537.93      497.71    138.98 o 
  -7   0   4      380.60      346.26    110.02 o 
  -6   0   4     4409.78     4044.76    244.40 o 
  -5   0   4    21116.20    21010.43    370.01 o 
  -4   0   4    36857.63    38582.50    570.15 o 
  -3   0   4    35013.55    32783.77    484.14 o 
  -2   0   4    24613.89    25180.57    302.16 o 
  -1   0   4    12719.98    15013.62    240.43 o 
   0   0   4     5243.38     5668.43    127.86 o 
   1   0   4    38228.02    38053.65    788.73 o 
   2   0   4      104.48       74.83     46.18 o 
   3   0   4     1064.24      968.39    115.37 o 
   4   0   4     6953.24     6959.58    296.52 o 
   5   0   4     4327.47     3867.47    235.94 o 
   6   0   4     7028.78     7315.94    353.83 o 
   7   0   4     8320.12     8016.47    397.33 o 
   8   0   4     3041.46     3390.55    268.30 o 
   9   0   4     2056.57     2001.22    254.35 o 
  10   0   4     2447.89     2545.70    242.91 o 
  11   0   4      803.34     1340.93    237.57 o 
 -12   1   4      142.70      111.53    109.65 o 
 -11   1   4      861.50      778.21    122.54 o 
  -9   1   4     1804.24     1966.52    174.44 o 
  -8   1   4     5382.96     5050.81    225.26 o 
  -7   1   4    10312.51    11073.94    321.94 o 
  -6   1   4     6202.79     6688.80    222.73 o 
  -5   1   4     4096.87     3664.25     88.76 o 
  -4   1   4      153.13      123.05     23.14 o 
  -3   1   4      498.04      485.09     32.55 o 
  -2   1   4        7.24        2.12     16.60 o 
  -1   1   4       93.83        0.00     17.83 o 
   0   1   4    20784.22    24256.14    252.08 o 
   1   1   4     5764.32     5543.28    115.89 o 
   2   1   4     5280.73     5299.41    153.44 o 
   3   1   4    54066.27    59953.98    863.68 o 
   4   1   4    32441.87    31807.90    970.47 o 
   5   1   4    16230.11    16242.93    373.12 o 
   6   1   4     4591.63     4375.42    195.07 o 
   7   1   4     1608.99     1538.48    141.10 o 
   8   1   4      577.05      479.08    143.51 o 
   9   1   4      232.94      190.17     55.23 o 
  10   1   4       29.97       70.22     57.02 o 
  11   1   4      231.59      433.24     99.63 o 
 -12   2   4      141.58      142.32    124.43 o 
 -11   2   4       89.20      218.56     95.47 o 
 -10   2   4        6.40       44.37     69.93 o 
  -9   2   4      210.18      215.21     81.91 o 
  -8   2   4       55.93        5.03     50.97 o 
  -7   2   4      248.83      251.78     67.18 o 
  -6   2   4      117.63       75.57     48.70 o 
  -5   2   4     4335.61     4695.73     98.82 o 
  -4   2   4     1066.76     1017.57     61.15 o 
  -3   2   4      102.30      102.19     24.43 o 
  -2   2   4     8227.92     8570.66    130.20 o 
  -1   2   4    35942.78    39369.38    392.52 o 
   0   2   4    10691.30    10952.05    267.72 o 
   1   2   4       52.09       56.26     24.32 o 
   2   2   4        6.62       21.56     23.28 o 
   3   2   4       42.74      208.59     67.19 o 
   4   2   4     1070.23     1016.40     91.75 o 
   5   2   4      684.34      490.52     81.54 o 
   6   2   4     1348.98     1370.15    147.59 o 
   7   2   4     1067.05     1057.82    177.73 o 
   8   2   4      413.22      391.01     84.96 o 
   9   2   4      683.73      799.34    127.40 o 
  10   2   4      616.42      664.05    119.04 o 
  11   2   4      139.87      184.53     74.68 o 
 -12   3   4       20.09       93.13     52.06 o 
 -11   3   4       50.30       86.53    104.68 o 
 -10   3   4       84.81       84.24     62.84 o 
  -9   3   4       60.38      109.13     87.60 o 
  -8   3   4       35.25        0.00     49.00 o 
  -7   3   4     1272.21     1025.91    112.59 o 
  -6   3   4     1409.32     1704.39    118.55 o 
  -5   3   4       93.14       20.67     23.96 o 
  -4   3   4     2664.45     3053.39     99.79 o 
  -3   3   4     3202.12     3141.94     94.30 o 
  -2   3   4      106.59      114.49     24.37 o 
  -1   3   4      111.76       43.16     32.98 o 
   0   3   4       90.87      104.51     23.34 o 
   1   3   4       47.94       51.96     23.06 o 
   2   3   4     9729.62    10898.46    190.64 o 
   3   3   4      239.94      135.01     36.12 o 
   4   3   4       64.67       30.64     38.21 o 
   5   3   4       59.64       84.99     51.87 o 
   6   3   4      982.11      681.73    205.94 o 
   7   3   4      322.61      288.81     80.11 o 
   8   3   4        0.52       76.64     60.28 o 
   9   3   4       76.09       87.27     74.09 o 
  10   3   4        0.03       84.79     57.40 o 
  11   3   4       56.41        0.00     73.65 o 
 -12   4   4      290.41      348.18     85.49 o 
 -11   4   4      453.85      475.86     96.70 o 
 -10   4   4      386.97      478.68    206.31 o 
  -9   4   4       66.00      152.94     95.32 o 
  -8   4   4        4.28       20.14     46.25 o 
  -7   4   4     1078.37     1123.64    117.33 o 
  -6   4   4     3228.83     2662.00    198.89 o 
  -5   4   4     5744.85     5885.88    154.85 o 
  -4   4   4    20367.43    20861.64    270.02 o 
  -3   4   4    24661.08    26411.14    496.65 o 
  -2   4   4    28041.44    30716.66    333.91 o 
  -1   4   4    12574.32    11943.36    218.62 o 
   0   4   4    12923.60    14463.35    187.99 o 
   1   4   4    18714.29    20602.05    281.18 o 
   2   4   4    30114.79    34717.10    549.27 o 
   3   4   4     2983.07     2913.41    115.47 o 
   4   4   4      438.12      494.17     59.32 o 
   5   4   4      436.48      344.63     55.41 o 
   6   4   4     2484.89     2511.45    318.05 o 
   7   4   4     2381.90     2096.85    152.78 o 
   8   4   4     2000.97     1684.41    154.92 o 
   9   4   4     1325.71     1603.77    163.45 o 
  10   4   4      738.86      715.53    183.08 o 
  11   4   4      312.37      325.91    123.09 o 
 -12   5   4       93.24      174.51    123.61 o 
 -11   5   4      328.65      255.33     99.48 o 
 -10   5   4     1383.79     1557.30    175.15 o 
  -9   5   4     3108.50     3128.35    192.97 o 
  -8   5   4     4992.81     4831.95    224.99 o 
  -7   5   4     5015.02     5655.02    226.40 o 
  -6   5   4     6453.44     6751.09    182.50 o 
  -5   5   4    10533.29    10036.33    213.12 o 
  -4   5   4     6182.95     6647.34    224.69 o 
  -3   5   4      463.10      547.56     35.07 o 
  -2   5   4     2943.27     3514.53     86.39 o 
  -1   5   4    13886.43    14977.48    198.00 o 
   0   5   4     4770.43     4463.79    100.00 o 
   1   5   4    24644.40    26560.70    302.17 o 
   2   5   4    26649.57    28249.30    369.89 o 
   3   5   4    16402.74    16627.57    267.86 o 
   4   5   4    21503.44    22816.69    411.35 o 
   5   5   4    10834.22    10212.73    227.48 o 
   6   5   4     4895.77     5296.22    302.32 o 
   7   5   4     1291.17     1306.23    109.70 o 
   8   5   4      593.25      457.42     73.64 o 
   9   5   4        1.01        0.00     50.33 o 
  10   5   4       53.53      227.30     87.63 o 
  11   5   4      180.69      341.92     98.46 o 
 -12   6   4      307.91      448.11    160.80 o 
 -11   6   4      536.12      484.96    103.37 o 
 -10   6   4      379.11      364.30     93.52 o 
  -9   6   4        7.50       77.69     67.05 o 
  -8   6   4       82.09      136.75     71.72 o 
  -7   6   4      820.60      683.90    120.64 o 
  -6   6   4     5309.69     4857.76    155.66 o 
  -5   6   4     4218.44     4299.99    137.12 o 
  -4   6   4    15559.93    15248.78    194.27 o 
  -3   6   4    31853.04    35242.68    339.29 o 
  -2   6   4    38335.68    39936.44    424.10 o 
  -1   6   4    10664.54    10863.29    217.42 o 
   0   6   4    14436.51    16830.01    215.34 o 
   1   6   4    22456.39    24324.77    285.30 o 
   2   6   4     6855.80     6925.58    142.37 o 
   3   6   4     3555.52     3622.35    110.04 o 
   4   6   4      396.39      532.10     69.04 o 
   5   6   4     4467.94     3896.53    167.14 o 
   6   6   4     1972.98     2019.09    116.94 o 
   7   6   4     1235.24     1293.35    111.24 o 
   8   6   4     4882.54     5457.57    254.46 o 
   9   6   4     2491.96     2437.96    388.20 o 
  10   6   4     1384.42     1325.71    174.92 o 
 -12   7   4       22.80        0.00     97.85 o 
 -11   7   4       46.87        0.74    143.28 o 
 -10   7   4      108.69      171.09    148.26 o 
  -9   7   4     1131.29     1197.34    210.25 o 
  -8   7   4     3007.43     2876.38    223.83 o 
  -7   7   4     1365.13     1245.24    124.77 o 
  -6   7   4     3313.62     3301.59    112.69 o 
  -5   7   4     2016.51     1472.32     75.25 o 
  -4   7   4       42.40       35.04     21.30 o 
  -3   7   4      606.05      636.23     31.78 o 
  -2   7   4      553.88      605.39     36.07 o 
  -1   7   4     1298.87      946.01     61.38 o 
   0   7   4      124.12      116.17     24.02 o 
   1   7   4     1804.19     1880.12     61.82 o 
   2   7   4     2091.52     1561.31     65.35 o 
   3   7   4     2218.80     2279.83     84.08 o 
   4   7   4     6392.79     6137.47    261.93 o 
   5   7   4     3750.29     3620.55    224.09 o 
   6   7   4     1082.77      907.22    118.16 o 
   7   7   4      614.23      675.79    129.03 o 
   8   7   4       53.88       63.26     70.69 o 
   9   7   4       82.50      297.84     88.40 o 
  10   7   4       39.28      258.53     85.85 o 
 -11   8   4        6.32       74.24    148.48 o 
 -10   8   4        1.74        0.00    123.09 o 
  -9   8   4       21.28        6.17     63.93 o 
  -8   8   4      150.13       73.17     55.21 o 
  -7   8   4      255.28      312.25     58.33 o 
  -6   8   4        8.33        0.00     31.91 o 
  -5   8   4       50.50       27.70     25.54 o 
  -4   8   4      502.56      483.73     41.59 o 
  -3   8   4      232.14      222.66     23.93 o 
  -2   8   4      107.01      109.06     24.19 o 
  -1   8   4        1.65        9.13     16.52 o 
   0   8   4      363.45      361.11     30.93 o 
   1   8   4      400.45      447.69     54.50 o 
   2   8   4     2720.55     2769.69    119.85 o 
   3   8   4      588.47      524.39     48.75 o 
   4   8   4      298.01      279.05     53.42 o 
   5   8   4       57.30       17.21     47.17 o 
   6   8   4      504.31      518.01    101.04 o 
   7   8   4       13.02       22.47     68.62 o 
   8   8   4       13.48        1.06     62.93 o 
   9   8   4       54.56      143.13     59.31 o 
  10   8   4       13.33      254.54     84.27 o 
 -11   9   4      232.67      287.01    165.26 o 
 -10   9   4      389.36      276.77    156.35 o 
  -9   9   4      932.13      796.30    201.64 o 
  -8   9   4     1548.13     1789.49    105.85 o 
  -7   9   4     1323.07     1206.29     86.45 o 
  -6   9   4     2067.38     1899.77    158.56 o 
  -5   9   4     3224.96     2826.00     88.06 o 
  -4   9   4     5769.02     5405.04    113.23 o 
  -3   9   4      602.07      612.12     35.81 o 
  -2   9   4     1320.06     1390.78     63.55 o 
  -1   9   4     3401.24     3198.67     75.71 o 
   0   9   4     1803.69     1748.95     55.56 o 
   1   9   4     5688.46     5347.39    148.74 o 
   2   9   4    13240.24    14269.49    268.26 o 
   3   9   4     6225.33     6070.58    657.84 o 
   4   9   4     7653.33     6786.33    236.09 o 
   5   9   4     5205.41     5561.87    225.67 o 
   6   9   4      747.34      950.89    165.78 o 
   7   9   4      677.05      683.18    121.68 o 
   8   9   4      641.40      720.17    137.12 o 
   9   9   4      114.17      203.46     81.16 o 
  10   9   4        4.06       78.72     73.57 o 
 -11  10   4      247.65      505.19    196.14 o 
 -10  10   4      208.67      294.05     95.19 o 
  -9  10   4      295.93      253.96    105.05 o 
  -8  10   4       28.17      148.13     81.05 o 
  -7  10   4      875.65      935.42     97.85 o 
  -6  10   4     1471.87     1285.33     81.20 o 
  -5  10   4     2888.79     3035.43     99.13 o 
  -4  10   4     7205.20     7097.98    147.24 o 
  -3  10   4    10627.16     9627.65    134.23 o 
  -2  10   4    14032.49    14732.83    193.64 o 
  -1  10   4    18412.95    19923.30    233.04 o 
   0  10   4    14088.85    13884.36    178.96 o 
   1  10   4     2487.39     2224.77    136.22 o 
   2  10   4      776.06      748.13     71.96 o 
   3  10   4      270.13      215.25     61.20 o 
   4  10   4      319.78      410.34     83.67 o 
   5  10   4     1578.41     1400.40    156.72 o 
   6  10   4     4616.76     4240.33    211.23 o 
   7  10   4     2415.65     2179.94    185.05 o 
   8  10   4     1248.66     1110.70    155.05 o 
   9  10   4     1684.65     1720.67    189.37 o 
  10  10   4     1010.35     1158.30    169.93 o 
 -11  11   4      258.65      568.79    161.62 o 
 -10  11   4      748.42     1054.42    172.06 o 
  -9  11   4     1741.74     1851.18    197.84 o 
  -8  11   4     3387.51     3445.22    225.43 o 
  -7  11   4     5589.35     5244.97    252.69 o 
  -6  11   4     3030.20     2569.67    123.79 o 
  -5  11   4     2531.05     2764.91     89.15 o 
  -4  11   4     1848.37     1725.86     71.82 o 
  -3  11   4      863.33      769.68     47.37 o 
  -2  11   4       64.05       65.63     38.75 o 
  -1  11   4     1706.88     1852.77     81.87 o 
   0  11   4     2194.79     2389.69     86.47 o 
   1  11   4     7747.43     7945.49    195.00 o 
   2  11   4    14528.22    15148.58    291.79 o 
   3  11   4    10330.34     9757.63    416.12 o 
   4  11   4     7640.14     7375.61    257.59 o 
   5  11   4     5497.96     5045.03    684.42 o 
   6  11   4     4181.95     4046.49    325.47 o 
   7  11   4     2575.43     2572.45    197.49 o 
   8  11   4      296.15      193.22     82.40 o 
   9  11   4        2.96       44.24     82.83 o 
 -10  12   4      223.50      257.57    110.39 o 
  -9  12   4       92.22       93.56     82.21 o 
  -8  12   4        0.01        0.00     64.13 o 
  -7  12   4      201.89      162.68     84.34 o 
  -6  12   4     1320.51     1359.24    290.58 o 
  -5  12   4     1753.11     1921.15    142.50 o 
  -4  12   4     1309.63     1376.53     81.66 o 
  -3  12   4     2704.29     2669.70     72.08 o 
  -2  12   4     6914.38     6600.76    114.76 o 
  -1  12   4     7260.40     7582.05    156.94 o 
   0  12   4     4028.44     4321.92    156.58 o 
   1  12   4      191.71      117.07     43.81 o 
   2  12   4      255.71      312.43     54.99 o 
   3  12   4       19.63       47.08     49.52 o 
   4  12   4      260.52      280.94    116.04 o 
   5  12   4      501.59      521.13    101.98 o 
   6  12   4      339.82      295.32     92.72 o 
   7  12   4      953.24     1027.86    149.77 o 
   8  12   4      926.77      999.45    148.79 o 
   9  12   4      321.27      446.24    144.25 o 
 -10  13   4       46.78      131.07    153.23 o 
  -9  13   4       55.97       45.92    114.48 o 
  -8  13   4       19.54       27.86     74.67 o 
  -7  13   4        6.19       73.29     76.24 o 
  -6  13   4       40.97        0.00    149.74 o 
  -5  13   4       41.94       34.03     50.08 o 
  -4  13   4       27.98       96.52     42.31 o 
  -3  13   4      111.04       95.16     41.13 o 
  -2  13   4      312.62      246.05     36.46 o 
  -1  13   4      627.16      507.70     67.40 o 
   0  13   4      528.18      626.03     59.72 o 
   1  13   4      166.14      204.35     41.90 o 
   2  13   4        4.44       53.43     43.29 o 
   3  13   4       56.89       49.88     43.89 o 
   4  13   4      353.82      251.31     84.11 o 
   5  13   4       10.72       58.88     63.48 o 
   6  13   4        0.78        0.00     57.55 o 
   7  13   4       98.08      139.78     73.59 o 
   8  13   4        4.34       17.70     73.51 o 
   9  13   4       17.08       32.23     86.09 o 
 -10  14   4       48.25       14.33     89.33 o 
  -9  14   4        9.60       67.56     90.62 o 
  -8  14   4        2.41       26.28     80.23 o 
  -7  14   4        6.56        0.00     64.80 o 
  -6  14   4      170.27      182.20     73.78 o 
  -5  14   4      533.34      454.07     93.27 o 
  -4  14   4     1452.43     1464.98    111.43 o 
  -3  14   4     4081.90     3786.79    190.66 o 
  -2  14   4     2653.51     2375.60    127.69 o 
  -1  14   4     4015.45     3597.95    114.01 o 
   0  14   4     4929.22     4804.56    132.56 o 
   1  14   4     1546.25     1416.58     86.19 o 
   2  14   4      194.82      219.87     55.67 o 
   3  14   4       22.01        0.00     60.77 o 
   4  14   4        1.73       26.66     53.22 o 
   5  14   4       76.70      136.01     77.54 o 
   6  14   4       24.38        0.00     58.64 o 
   7  14   4       97.59       11.30    140.69 o 
   8  14   4      248.11      234.56     94.54 o 
  -9  15   4      664.59      948.96    223.24 o 
  -8  15   4     1147.50     1178.10    165.00 o 
  -7  15   4     1477.05     1793.41    187.91 o 
  -6  15   4     1314.95     1395.64    241.65 o 
  -5  15   4      607.50      709.94    155.41 o 
  -4  15   4      600.50      685.98    112.35 o 
  -3  15   4      824.49      694.52    116.20 o 
  -2  15   4      161.19      141.63     52.66 o 
  -1  15   4      349.44      340.67     53.20 o 
   0  15   4     3995.77     3643.60    139.67 o 
   1  15   4     3400.77     3386.41    119.21 o 
   2  15   4     3533.16     3665.23    178.17 o 
   3  15   4     4021.65     3748.12    155.95 o 
   4  15   4     4085.09     3527.52    194.13 o 
   5  15   4     2892.75     2779.05    179.86 o 
   6  15   4     1183.73      993.56    139.33 o 
   7  15   4      317.70      247.16     93.64 o 
   8  15   4       74.11      153.13     98.61 o 
  -9  16   4       24.33       90.60    125.47 o 
  -8  16   4       10.59        0.00    113.07 o 
  -7  16   4      140.38      138.28    110.10 o 
  -6  16   4      486.94      280.00     97.92 o 
  -5  16   4     1823.75     2063.61    179.88 o 
  -4  16   4     3776.16     3403.57    265.85 o 
  -3  16   4     4827.50     4729.38    462.07 o 
  -2  16   4     7291.63     7041.28    272.28 o 
  -1  16   4     7739.15     7954.41    225.98 o 
   0  16   4     3280.28     3217.33    173.42 o 
   1  16   4     2655.98     2836.50    154.84 o 
   2  16   4     1584.94     1389.44    112.16 o 
   3  16   4       39.06        0.00     50.66 o 
   4  16   4      263.92      199.40     73.35 o 
   5  16   4      150.32      113.73     71.44 o 
   6  16   4      300.19      409.57    114.03 o 
   7  16   4      809.15      985.31    146.72 o 
   8  16   4      898.42      954.04    140.79 o 
  -8  17   4      617.40      506.35    165.85 o 
  -7  17   4      774.62      626.29    170.01 o 
  -6  17   4      520.77      388.99     98.11 o 
  -5  17   4      335.01      375.01     90.18 o 
  -4  17   4      403.63      508.29    144.47 o 
  -3  17   4      185.65      225.93     78.69 o 
  -2  17   4       18.13       89.16     63.98 o 
  -1  17   4      975.79      887.55     96.53 o 
   0  17   4     2412.44     2281.57    134.47 o 
   1  17   4     1657.01     1937.25    127.11 o 
   2  17   4     1884.75     2325.85    181.44 o 
   3  17   4     2776.38     2821.90    148.63 o 
   4  17   4     1817.12     1750.21    176.69 o 
   5  17   4      950.94      918.16    131.71 o 
   6  17   4      263.58      334.95     94.46 o 
   7  17   4       87.78      219.15     93.07 o 
  -8  18   4       44.27      160.06    157.09 o 
  -7  18   4       56.26      103.94    122.64 o 
  -6  18   4       25.90      115.59     70.68 o 
  -5  18   4      173.56      264.94     98.67 o 
  -4  18   4      349.74      383.30     92.29 o 
  -3  18   4      372.11      322.15    102.75 o 
  -2  18   4      142.60      197.03     83.07 o 
  -1  18   4       36.35      146.98     71.07 o 
   0  18   4        3.07       10.91     49.96 o 
   1  18   4       45.40       69.79     64.37 o 
   2  18   4        1.64        0.00     65.98 o 
   3  18   4       19.43        0.00     68.06 o 
   4  18   4        2.51        0.00     61.47 o 
   5  18   4       18.30      131.89     76.83 o 
   6  18   4       73.44      122.68     79.54 o 
  -7  19   4      112.72      257.32    133.63 o 
  -6  19   4      152.87      267.86    147.00 o 
  -5  19   4      131.51       90.55     82.91 o 
  -4  19   4      143.72       69.56     69.46 o 
  -3  19   4        1.10       42.80     74.45 o 
  -2  19   4       65.76      157.87     88.56 o 
  -1  19   4       77.87      104.44     72.65 o 
   0  19   4      176.00      123.47     57.20 o 
   1  19   4      237.92      220.18     70.31 o 
   2  19   4      209.25      220.06    106.02 o 
   3  19   4      567.56      567.70    114.75 o 
   4  19   4      366.88      275.28    121.31 o 
   5  19   4      145.54      146.40     99.48 o 
   6  19   4      110.94      270.79     95.72 o 
  -6  20   4      156.20      144.92    123.68 o 
  -5  20   4      171.18      225.42     87.90 o 
  -4  20   4      341.49      414.96    101.29 o 
  -3  20   4     1186.63     1307.18    164.42 o 
  -2  20   4     1513.02     1316.77    160.29 o 
  -1  20   4     1311.86     1467.07    179.96 o 
   0  20   4     1136.38     1102.29    116.99 o 
   1  20   4      621.42      642.20     97.34 o 
   2  20   4      237.95      258.81    107.95 o 
   3  20   4       21.39      143.43    116.26 o 
   4  20   4       21.81      128.14    107.50 o 
   5  20   4      122.82      345.81    128.88 o 
  -5  21   4      638.83      692.69    282.41 o 
  -4  21   4      388.36      358.73    102.52 o 
  -3  21   4       96.40      211.36     83.60 o 
  -2  21   4        9.52        0.00     94.73 o 
  -1  21   4      264.23      478.79    133.41 o 
   0  21   4      775.37      854.83    142.22 o 
   1  21   4     1292.65     1302.71    125.18 o 
   2  21   4     1674.44     1707.95    142.21 o 
   3  21   4     1523.87     1883.03    256.13 o 
   4  21   4      789.37      749.23    180.26 o 
  -4  22   4      506.16      541.34    120.15 o 
  -3  22   4      632.03      811.74    249.89 o 
  -2  22   4      866.42     1068.32    152.03 o 
  -1  22   4     1112.25     1356.68    164.54 o 
   0  22   4      821.01      845.43    127.65 o 
   1  22   4      248.94      334.52     86.51 o 
   2  22   4       80.82      157.66     76.18 o 
 -12   1   5      158.88      169.20    241.95 o 
 -10   1   5      387.72      508.66    111.33 o 
  -9   1   5      534.14      557.45    111.22 o 
  -8   1   5     1488.95     1818.36    155.77 o 
  -7   1   5     4761.67     4739.38    150.46 o 
  -6   1   5     2416.92     2426.11     78.76 o 
  -5   1   5      550.95      389.79     35.09 o 
  -4   1   5     1879.90     1735.85     60.80 o 
  -3   1   5      201.57      233.44     28.25 o 
  -2   1   5       97.03       54.37     17.42 o 
  -1   1   5     1252.11     1004.30     40.36 o 
   0   1   5     4380.58     4318.04     83.66 o 
   1   1   5     9290.78     9091.07    166.23 o 
   2   1   5    25836.32    29911.13    396.70 o 
   3   1   5     7870.93     7458.89    211.05 o 
   4   1   5     7023.45     6699.68    212.48 o 
   5   1   5     3907.32     3916.60    176.45 o 
   6   1   5     2305.04     2102.20    141.01 o 
   7   1   5      375.50      443.26    176.39 o 
   8   1   5      125.96      151.23    154.87 o 
   9   1   5       12.73       29.94     47.83 o 
  10   1   5       57.46       72.12     93.54 o 
  11   1   5      145.08      208.42     69.30 o 
 -12   2   5      434.36      439.22     98.11 o 
 -11   2   5      238.40      356.57     85.33 o 
 -10   2   5      296.70      325.85    101.01 o 
  -9   2   5     1116.99     1047.49    137.80 o 
  -8   2   5        2.10       39.52     39.51 o 
  -7   2   5     1363.84     1443.56     92.71 o 
  -6   2   5     5152.78     5067.15    111.52 o 
  -5   2   5    31262.26    30602.83    348.06 o 
  -4   2   5    25380.21    28176.46    321.47 o 
  -3   2   5    23515.05    24970.85    290.70 o 
  -2   2   5    30866.65    32493.84    348.56 o 
  -1   2   5    19281.15    18893.04    255.93 o 
   0   2   5     5560.87     5620.94    120.96 o 
   1   2   5      270.74      194.84     34.00 o 
   2   2   5      263.98      297.02     42.83 o 
   3   2   5      119.83      117.32     35.53 o 
   4   2   5     2506.62     2305.71    127.84 o 
   5   2   5     3815.73     3470.85    171.87 o 
   6   2   5     6273.20     5935.67    224.85 o 
   7   2   5     5601.65     5453.91    228.39 o 
   8   2   5     3580.13     4180.76    212.53 o 
   9   2   5     2561.40     2632.44    228.51 o 
  10   2   5     1367.91     1724.15    179.84 o 
  11   2   5      461.71      448.42    174.46 o 
 -12   3   5      291.56      508.55    108.11 o 
 -11   3   5      933.79      872.13    164.66 o 
 -10   3   5     1485.87     1597.24    175.48 o 
  -9   3   5     3933.15     3879.86    216.70 o 
  -8   3   5     7296.73     7827.54    218.80 o 
  -7   3   5     8017.43     7566.14    201.34 o 
  -6   3   5    11910.79    12171.63    247.71 o 
  -5   3   5     7046.74     7506.75    175.09 o 
  -4   3   5     1877.02     1578.97     65.45 o 
  -3   3   5      788.57      845.67     51.76 o 
  -2   3   5     3879.09     4221.56     93.99 o 
  -1   3   5     3530.63     3133.44     79.17 o 
   0   3   5    12309.94    12060.94    245.30 o 
   1   3   5    53235.70    60627.45    684.74 o 
   2   3   5    33651.07    34518.18    443.94 o 
   3   3   5    18554.89    18434.18    386.75 o 
   4   3   5    23453.52    25263.67    388.64 o 
   5   3   5    12675.27    12709.02    328.01 o 
   6   3   5     3081.42     3302.07    327.99 o 
   7   3   5      423.13      459.97     83.07 o 
   8   3   5      275.11      278.68     72.42 o 
   9   3   5        5.31       41.13    147.96 o 
  10   3   5      322.49      306.14     76.52 o 
 -12   4   5      224.70      342.73    227.32 o 
 -11   4   5      124.45      100.63     82.09 o 
 -10   4   5       77.61      144.03     95.47 o 
  -9   4   5      217.72      183.48     71.60 o 
  -8   4   5       21.64       78.56     41.39 o 
  -7   4   5       81.86        3.71     32.33 o 
  -6   4   5      612.39      531.72     63.50 o 
  -5   4   5     5583.56     6075.74    159.48 o 
  -4   4   5     7876.44     7424.17    169.56 o 
  -3   4   5    15089.09    16021.55    220.79 o 
  -2   4   5    30996.80    34173.54    373.80 o 
  -1   4   5      981.29      959.85     50.79 o 
   0   4   5    15862.29    15808.72    289.32 o 
   1   4   5     3766.24     4081.02    109.14 o 
   2   4   5     1684.02     1736.15     99.89 o 
   3   4   5     2508.00     2414.11    114.69 o 
   4   4   5      560.02      431.57     64.13 o 
   5   4   5     2905.25     3167.51    129.25 o 
   6   4   5     2509.91     2232.30    120.40 o 
   7   4   5     1656.47     1889.54    296.89 o 
   8   4   5     2202.32     2126.75    159.92 o 
   9   4   5     1088.82     1162.77    143.47 o 
  10   4   5     1046.83     1188.88    226.28 o 
 -12   5   5        2.87       43.49     60.48 o 
 -11   5   5        5.98        0.00     70.39 o 
 -10   5   5        1.37       69.11     67.55 o 
  -9   5   5      347.91      444.75     82.53 o 
  -8   5   5      326.88      208.83     67.70 o 
  -7   5   5      299.45      353.41     86.58 o 
  -6   5   5       60.30       22.58     47.73 o 
  -5   5   5     1436.73     1582.11     95.43 o 
  -4   5   5      558.66      492.83     47.13 o 
  -3   5   5     1617.74     1740.25     67.70 o 
  -2   5   5      271.80      345.09     51.52 o 
  -1   5   5      638.65      536.39     42.03 o 
   0   5   5       64.21       61.50     22.60 o 
   1   5   5      630.20      773.17     73.64 o 
   2   5   5      266.15      372.45     55.81 o 
   3   5   5      144.07      123.16     33.94 o 
   4   5   5      876.58      680.17     67.28 o 
   5   5   5     1348.06     1434.58     96.41 o 
   6   5   5       52.81       53.14     40.33 o 
   7   5   5        2.16        3.53     57.60 o 
   8   5   5        4.42        0.00     38.60 o 
   9   5   5       38.59       72.59     60.93 o 
  10   5   5       60.52       22.05     78.77 o 
 -12   6   5       88.78       84.49    120.71 o 
 -11   6   5      110.17      124.01     79.32 o 
 -10   6   5      157.42       92.61    121.16 o 
  -9   6   5       30.44       10.31     57.22 o 
  -8   6   5       24.02       39.42     48.11 o 
  -7   6   5      234.60      125.28     45.85 o 
  -6   6   5     2288.95     1852.10    130.70 o 
  -5   6   5      927.07      925.33     75.57 o 
  -4   6   5     6510.33     6702.44    161.74 o 
  -3   6   5     4503.79     4123.43    105.14 o 
  -2   6   5       43.89       54.44     24.10 o 
  -1   6   5       59.46       37.11     22.11 o 
   0   6   5      919.87      937.50     51.92 o 
   1   6   5    15447.88    17927.39    239.59 o 
   2   6   5     1309.28     1245.70    112.68 o 
   3   6   5      736.94      678.29     83.72 o 
   4   6   5      148.26      156.35     41.07 o 
   5   6   5      761.19      939.26     83.22 o 
   6   6   5      793.66      663.27     80.45 o 
   7   6   5      466.21      449.07     96.73 o 
   8   6   5      529.90      491.36    106.90 o 
   9   6   5      598.81      538.52    221.16 o 
  10   6   5      100.32      120.34     96.14 o 
 -12   7   5      169.45      710.93    203.57 o 
 -11   7   5      517.88      831.30    152.24 o 
 -10   7   5     1189.61     1254.63    166.34 o 
  -9   7   5     2581.92     2885.47    179.17 o 
  -8   7   5     3110.49     3080.80    144.84 o 
  -7   7   5     5341.40     5384.57    251.61 o 
  -6   7   5     5262.07     5365.93    142.26 o 
  -5   7   5     3191.08     2942.49     84.28 o 
  -4   7   5     2560.57     2423.40     70.49 o 
  -3   7   5      107.66       95.41     38.94 o 
  -2   7   5     3662.20     4113.68    115.64 o 
  -1   7   5     8019.69     9131.26    231.29 o 
   0   7   5    15740.48    16913.00    284.19 o 
   1   7   5    18151.48    19157.76    252.63 o 
   2   7   5     5717.56     5246.59    130.15 o 
   3   7   5    17213.87    17432.05    287.01 o 
   4   7   5    14958.68    15350.86    278.72 o 
   5   7   5     2497.73     2577.40    117.82 o 
   6   7   5       45.69        0.00     60.67 o 
   7   7   5     1080.15     1211.71    145.15 o 
   8   7   5       91.17      173.69    155.24 o 
   9   7   5        4.30       12.68     88.87 o 
  10   7   5       52.07       60.29    224.80 o 
 -11   8   5      471.28      695.19    217.82 o 
 -10   8   5      352.16      430.40    110.23 o 
  -9   8   5       88.15       34.77     48.01 o 
  -8   8   5      203.51      198.65     63.10 o 
  -7   8   5      643.12      714.16     86.25 o 
  -6   8   5     3663.28     3742.24    116.75 o 
  -5   8   5     7646.30     7702.30    142.10 o 
  -4   8   5    12466.62    12675.99    179.58 o 
  -3   8   5    28344.46    29528.69    306.75 o 
  -2   8   5    16937.59    17580.31    205.85 o 
  -1   8   5    22888.49    24077.04    359.34 o 
   0   8   5    23905.36    25898.03    314.73 o 
   1   8   5     4263.22     3901.31     97.28 o 
   2   8   5     1592.97     1419.47     71.50 o 
   3   8   5      633.40      651.33     57.28 o 
   4   8   5      550.86      457.02     79.50 o 
   5   8   5     3997.35     3529.81    186.32 o 
   6   8   5     3123.74     3142.47    350.41 o 
   7   8   5     4556.48     4242.71    257.84 o 
   8   8   5     2968.81     3150.63    210.45 o 
   9   8   5     1995.22     2244.28    208.16 o 
  10   8   5      919.89      915.70    143.88 o 
 -11   9   5      314.99      567.64    207.28 o 
 -10   9   5      319.88      630.54    136.16 o 
  -9   9   5      768.66      641.69    136.68 o 
  -8   9   5     2992.03     3036.90    261.21 o 
  -7   9   5     2338.23     2317.24    131.18 o 
  -6   9   5     1820.19     1969.41    113.72 o 
  -5   9   5     2544.45     2304.75     79.78 o 
  -4   9   5     2215.42     2344.66    102.75 o 
  -3   9   5      549.91      493.22     40.26 o 
  -2   9   5     3330.54     3215.89     99.49 o 
  -1   9   5     3441.24     3563.27     80.29 o 
   0   9   5     3417.04     3422.48     91.78 o 
   1   9   5    12971.70    13007.42    196.01 o 
   2   9   5    10015.86    10205.84    232.16 o 
   3   9   5     6098.56     6205.92    322.05 o 
   4   9   5     4053.56     3613.75    174.82 o 
   5   9   5     2650.57     2348.06    152.73 o 
   6   9   5     3659.26     3540.89    399.71 o 
   7   9   5     1193.51      993.12    189.31 o 
   8   9   5        8.36       80.27     74.31 o 
   9   9   5        4.86       39.56     56.10 o 
  10   9   5       73.47      174.62    171.42 o 
 -11  10   5       55.75      195.55    187.53 o 
 -10  10   5       69.96      112.06     86.23 o 
  -9  10   5        0.35       24.55     90.65 o 
  -8  10   5       28.95       75.41    110.02 o 
  -7  10   5       13.50       20.50     43.43 o 
  -6  10   5      428.56      334.68     61.27 o 
  -5  10   5     1126.07      992.16     75.26 o 
  -4  10   5     1584.95     1429.45     63.84 o 
  -3  10   5     2614.87     2438.70     73.63 o 
  -2  10   5      846.62      720.31     46.56 o 
  -1  10   5     1407.50     1400.64     56.92 o 
   0  10   5      218.45      190.66     32.26 o 
   1  10   5      389.40      440.02     61.04 o 
   2  10   5       12.07        9.95     32.32 o 
   3  10   5       10.78        0.00     45.88 o 
   4  10   5       31.18       25.97     53.18 o 
   5  10   5        9.48        0.00     49.63 o 
   6  10   5      190.65       56.03     67.76 o 
   7  10   5     1102.52      836.63    134.83 o 
   8  10   5      286.14      219.66     99.04 o 
   9  10   5       87.07       41.79     77.54 o 
 -11  11   5       32.71       10.23    103.24 o 
 -10  11   5       24.14       65.50     93.67 o 
  -9  11   5      201.44       83.53     89.07 o 
  -8  11   5      857.30      634.66    130.91 o 
  -7  11   5      320.30      321.06    155.68 o 
  -6  11   5       65.56      177.37     61.12 o 
  -5  11   5      364.16      277.41     50.46 o 
  -4  11   5       28.95       91.17     29.34 o 
  -3  11   5      142.26      124.40     29.75 o 
  -2  11   5       39.36       81.28     25.76 o 
  -1  11   5       34.35       29.72     24.76 o 
   0  11   5        7.60       66.63     67.31 o 
   1  11   5      288.14      367.21     59.22 o 
   2  11   5     1316.54     1465.31    102.15 o 
   3  11   5      453.54      733.83    103.58 o 
   4  11   5       58.96       95.58     63.37 o 
   5  11   5      295.67      205.27     77.91 o 
   6  11   5       38.58      135.05     73.92 o 
   7  11   5        1.95        0.00     65.45 o 
   8  11   5       65.82       38.42     73.34 o 
   9  11   5        1.98       67.46     86.63 o 
 -10  12   5       54.36      331.08    115.61 o 
  -9  12   5        6.16      102.01     78.88 o 
  -8  12   5        0.56       79.98     76.99 o 
  -7  12   5      626.28      715.00    151.08 o 
  -6  12   5     2747.08     2569.80    156.37 o 
  -5  12   5     1508.19     1493.83    117.55 o 
  -4  12   5     2667.78     2401.43    114.76 o 
  -3  12   5     4309.32     4241.61    144.80 o 
  -2  12   5     8774.60     8740.28    150.95 o 
  -1  12   5    11728.48    11993.24    206.56 o 
   0  12   5     5536.46     5562.44    137.34 o 
   1  12   5      417.14      381.74     93.41 o 
   2  12   5       42.75       63.82     44.56 o 
   3  12   5       68.79       15.83     51.68 o 
   4  12   5      711.39      611.79    114.11 o 
   5  12   5     2631.01     2421.14    180.20 o 
   6  12   5     1910.91     1875.23    171.74 o 
   7  12   5      531.43      452.62    105.77 o 
   8  12   5      588.26      840.97    140.56 o 
   9  12   5      683.99      704.19    140.01 o 
 -10  13   5      562.50      815.90    157.87 o 
  -9  13   5     1145.27     1507.00    191.20 o 
  -8  13   5     2295.67     2431.58    326.43 o 
  -7  13   5     3483.30     3264.02    209.14 o 
  -6  13   5     3426.19     3618.74    188.15 o 
  -5  13   5      697.68      678.77     92.52 o 
  -4  13   5      367.46      370.72     70.01 o 
  -3  13   5      279.11      265.30     45.89 o 
  -2  13   5       86.52       56.55     41.27 o 
  -1  13   5     2715.88     2749.43    114.23 o 
   0  13   5     6912.31     6942.59    158.46 o 
   1  13   5     5872.12     5826.69    180.91 o 
   2  13   5     7959.14     7511.47    210.39 o 
   3  13   5     7014.39     6760.23    256.86 o 
   4  13   5     5926.04     5630.90    238.43 o 
   5  13   5     5742.34     6430.45    267.90 o 
   6  13   5     2712.60     2734.52    192.25 o 
   7  13   5      352.38      212.93    102.01 o 
   8  13   5       50.45       62.51     88.95 o 
 -10  14   5       57.52       37.24     97.80 o 
  -9  14   5       18.66      151.02     93.67 o 
  -8  14   5       50.16      109.08     78.73 o 
  -7  14   5      425.90      426.86    139.72 o 
  -6  14   5      789.49      668.70     93.88 o 
  -5  14   5     1825.45     1725.02    132.03 o 
  -4  14   5     2112.12     2377.94    128.67 o 
  -3  14   5     3655.93     3683.67    193.48 o 
  -2  14   5     7074.39     6825.28    201.60 o 
  -1  14   5     5818.51     6179.81    188.15 o 
   0  14   5     1862.63     1919.80     97.79 o 
   1  14   5      687.89      646.72     81.86 o 
   2  14   5      304.76      278.28     74.17 o 
   3  14   5      164.54      141.36     59.64 o 
   4  14   5      962.27      868.38    130.86 o 
   5  14   5      675.45      632.83    297.85 o 
   6  14   5     1007.50     1150.99    146.84 o 
   7  14   5     1216.56     1334.75    278.40 o 
   8  14   5      813.17      725.70    130.25 o 
  -9  15   5      247.34      231.45     99.64 o 
  -8  15   5      172.98      277.33     95.17 o 
  -7  15   5      283.85      263.07    126.65 o 
  -6  15   5      901.79      791.32    106.64 o 
  -5  15   5      458.44      393.68     78.62 o 
  -4  15   5        0.97        0.00     95.25 o 
  -3  15   5      629.33      616.52    105.29 o 
  -2  15   5       91.56       63.84     70.16 o 
  -1  15   5     1979.35     1852.15    158.57 o 
   0  15   5     1868.37     1686.43    115.57 o 
   1  15   5      330.68      282.80     64.33 o 
   2  15   5      188.82      221.58     57.83 o 
   3  15   5     1365.31     1428.90    119.96 o 
   4  15   5     1107.02     1238.92    145.71 o 
   5  15   5      547.89      527.40    106.14 o 
   6  15   5      147.84      303.28     96.66 o 
   7  15   5        4.25       11.10     75.28 o 
   8  15   5        0.02      140.08     85.76 o 
  -9  16   5        0.12      109.32     88.93 o 
  -8  16   5        1.07      123.39     88.40 o 
  -7  16   5       31.18        0.00     82.24 o 
  -6  16   5        0.13      136.93     72.19 o 
  -5  16   5       14.26       74.46     64.48 o 
  -4  16   5       73.84       22.97     56.40 o 
  -3  16   5       39.98      137.76     70.10 o 
  -2  16   5       31.73        0.00     72.86 o 
  -1  16   5       94.42       92.95     65.82 o 
   0  16   5      194.12      256.87     83.62 o 
   1  16   5       60.33       85.62     53.79 o 
   2  16   5       46.87        0.00     46.37 o 
   3  16   5      155.04      152.17     58.52 o 
   4  16   5       36.37       10.32     67.28 o 
   5  16   5        5.56        0.00     67.19 o 
   6  16   5        5.13      170.91     82.56 o 
   7  16   5        1.22        0.00     96.74 o 
  -8  17   5      272.04      263.24     92.39 o 
  -7  17   5      575.75      894.15    214.11 o 
  -6  17   5      482.35      376.05    100.36 o 
  -5  17   5      464.76      450.15     96.45 o 
  -4  17   5       75.86      174.17     83.56 o 
  -3  17   5       15.44      115.67    132.67 o 
  -2  17   5        4.93        6.79     64.98 o 
  -1  17   5      775.41      723.36     88.33 o 
   0  17   5     1825.00     1632.00    159.15 o 
   1  17   5      823.09      641.23    116.38 o 
   2  17   5     1060.43     1236.36    142.46 o 
   3  17   5     2273.32     2641.91    159.07 o 
   4  17   5     1539.84     1487.05    160.43 o 
   5  17   5      585.96      572.78    116.77 o 
   6  17   5      260.77      437.40    107.63 o 
   7  17   5       84.48      232.63     85.12 o 
  -7  18   5      124.12      186.49    122.05 o 
  -6  18   5      589.53      504.62    109.78 o 
  -5  18   5      821.31      607.33    116.09 o 
  -4  18   5     1341.82     1307.90    161.78 o 
  -3  18   5     2762.64     2630.71    204.36 o 
  -2  18   5     3864.95     4056.55    222.83 o 
  -1  18   5     2632.56     2938.82    210.98 o 
   0  18   5     1316.24     1236.52    443.21 o 
   1  18   5      914.91      818.07    133.61 o 
   2  18   5      283.10       73.02     92.80 o 
   3  18   5        2.00      108.68     73.66 o 
   4  18   5       91.60       35.14     95.70 o 
   5  18   5      285.28      275.68     91.19 o 
   6  18   5      636.51      698.94    130.98 o 
  -7  19   5      395.11      215.00    142.24 o 
  -6  19   5      460.86      537.34    114.65 o 
  -5  19   5      301.40      481.00    187.23 o 
  -4  19   5      280.68      322.48     97.33 o 
  -3  19   5       11.37      113.69     82.80 o 
  -2  19   5      259.87      166.06     73.85 o 
  -1  19   5      445.84      551.68    110.70 o 
   0  19   5      877.67     1019.72    110.05 o 
   1  19   5     1673.37     1843.12    177.48 o 
   2  19   5     2209.95     2221.60    191.30 o 
   3  19   5     1667.85     2014.70    188.05 o 
   4  19   5      856.86     1015.31    196.59 o 
   5  19   5      470.44      743.48    128.55 o 
  -6  20   5      163.90      350.97     97.92 o 
  -5  20   5      417.18      453.68    110.82 o 
  -4  20   5      394.06      506.50    169.79 o 
  -3  20   5      534.15      591.15    196.66 o 
  -2  20   5      902.40      879.44    137.78 o 
  -1  20   5      855.09      733.27    170.16 o 
   0  20   5      505.71      467.31    107.71 o 
   1  20   5      176.99      294.06    211.88 o 
   2  20   5       32.36        7.93     73.78 o 
   3  20   5        0.28        0.00     72.53 o 
   4  20   5       15.64      133.19    121.01 o 
  -5  21   5        0.55        0.00     86.31 o 
  -4  21   5        9.45       69.44    108.61 o 
  -3  21   5       30.24       38.02     74.37 o 
  -2  21   5        4.50       40.88     72.02 o 
  -1  21   5        0.74      209.58     92.03 o 
   0  21   5        1.58       76.60     75.58 o 
   1  21   5       32.16        0.00     55.96 o 
   2  21   5       61.14      142.77    100.08 o 
   3  21   5       37.00      182.04    124.87 o 
  -3  22   5      299.53      293.96     95.15 o 
  -2  22   5      331.37      527.16    112.18 o 
  -1  22   5      235.56      337.10    106.61 o 
   0  22   5       91.50      223.63    121.98 o 
   1  22   5       84.71      243.81    184.04 o 
   2  22   5       65.70       42.85     59.97 o 
 -11   0   6        5.11        0.00     78.10 o 
 -10   0   6      313.17      195.85    127.10 o 
  -9   0   6      296.22      244.99    109.13 o 
  -8   0   6      187.58      324.43    118.78 o 
  -7   0   6     2792.60     2871.02    227.03 o 
  -6   0   6    15379.71    13875.40    325.17 o 
  -5   0   6    14372.54    14013.80    288.33 o 
  -4   0   6    41877.01    48372.73    712.07 o 
  -3   0   6    39393.47    40587.63    479.19 o 
  -2   0   6    27364.41    31064.53    459.65 o 
  -1   0   6    27613.23    29491.42    441.13 o 
   0   0   6     7340.32     7725.00    257.54 o 
   1   0   6       30.25       21.07     43.50 o 
   2   0   6     7097.84     6994.77    290.28 o 
   3   0   6       91.94        9.80     53.16 o 
   4   0   6     1787.92     1728.91    158.87 o 
   5   0   6     2703.25     2740.36    214.41 o 
   6   0   6     3558.45     2986.09    223.61 o 
   7   0   6     5824.02     6624.31    373.58 o 
   8   0   6     3785.62     3723.00    292.66 o 
   9   0   6     3636.38     4172.16    322.05 o 
  10   0   6     1303.24     1570.48    248.41 o 
 -12   1   6      543.51      540.02    158.87 o 
 -11   1   6     1087.74     1357.85    175.76 o 
 -10   1   6     1327.03     1471.41    170.46 o 
  -9   1   6     3440.91     3101.71    192.03 o 
  -8   1   6     6009.52     6194.68    251.23 o 
  -7   1   6     6338.26     6089.98    170.26 o 
  -6   1   6     6927.83     6975.82    140.17 o 
  -5   1   6      666.24      736.04     47.24 o 
  -4   1   6      433.45      320.91     34.78 o 
  -3   1   6     3242.26     4601.04    100.68 o 
  -2   1   6      774.37      738.15     35.80 o 
  -1   1   6     2878.71     2891.60    112.19 o 
   0   1   6    10953.37    11353.43    160.31 o 
   1   1   6    14583.47    15676.44    209.10 o 
   2   1   6    19389.52    19264.18    370.34 o 
   3   1   6    15073.47    14709.17    428.81 o 
   4   1   6     5927.02     5894.32    334.60 o 
   5   1   6     5976.24     5971.97    221.95 o 
   6   1   6      938.39      827.90    106.15 o 
   7   1   6      125.06      159.90     63.55 o 
   8   1   6        0.16       52.65     44.91 o 
   9   1   6      133.60      124.05     55.19 o 
  10   1   6      218.87      356.79     87.86 o 
 -12   2   6       27.71        0.00     80.92 o 
 -11   2   6        9.46       63.62    105.20 o 
 -10   2   6        1.57       28.17     71.12 o 
  -9   2   6        4.00      124.20     73.47 o 
  -8   2   6        8.23        0.00     42.57 o 
  -7   2   6      111.14      115.26     39.00 o 
  -6   2   6      694.23      822.51     70.82 o 
  -5   2   6     5680.04     5393.22    110.00 o 
  -4   2   6     2644.73     2277.37     76.44 o 
  -3   2   6     7980.20     8757.06    148.87 o 
  -2   2   6    16981.46    17671.65    229.64 o 
  -1   2   6      460.41      394.35     29.42 o 
   0   2   6      966.88     1036.44     47.15 o 
   1   2   6      335.41      375.59     45.97 o 
   2   2   6     2282.10     2550.65    107.38 o 
   3   2   6      403.46      474.23     58.67 o 
   4   2   6      444.19      459.70     64.05 o 
   5   2   6     2240.21     2474.70    143.71 o 
   6   2   6      628.77      541.31     95.32 o 
   7   2   6     1047.72      980.64    121.53 o 
   8   2   6      295.41      167.59    187.16 o 
   9   2   6      945.26      867.93    132.95 o 
  10   2   6      304.62      396.53     86.75 o 
 -12   3   6       12.78       81.83     74.65 o 
 -11   3   6        1.23        4.60     83.00 o 
 -10   3   6       30.79       57.77     61.64 o 
  -9   3   6       56.36        8.88     47.46 o 
  -8   3   6       26.49        0.00     50.28 o 
  -7   3   6      379.63      496.91     79.33 o 
  -6   3   6     1194.88     1120.49     81.47 o 
  -5   3   6        2.83       55.45     31.44 o 
  -4   3   6      343.17      316.03     40.41 o 
  -3   3   6       98.31       98.15     27.21 o 
  -2   3   6     1671.32     1740.21     65.69 o 
  -1   3   6     3217.91     3112.96     84.72 o 
   0   3   6      172.25      131.66     31.83 o 
   1   3   6    19461.52    22020.91    318.94 o 
   2   3   6     2690.16     3146.36    144.87 o 
   3   3   6      265.85      276.81     48.31 o 
   4   3   6      169.56      208.45     48.49 o 
   5   3   6       17.38       20.34     33.32 o 
   6   3   6      606.06      572.24     75.82 o 
   7   3   6      264.30      258.92     67.39 o 
   8   3   6        9.39       94.66     46.08 o 
   9   3   6        6.69       50.18     45.95 o 
  10   3   6        1.10        0.00     61.92 o 
 -12   4   6      213.24      158.24     87.39 o 
 -11   4   6      287.59      528.74    148.63 o 
 -10   4   6       44.57       47.80     57.11 o 
  -9   4   6       63.09       96.13     55.58 o 
  -8   4   6      194.20      145.80     68.14 o 
  -7   4   6     3227.63     3074.60    129.68 o 
  -6   4   6     2584.67     2612.86    113.27 o 
  -5   4   6    11322.01    11973.44    240.23 o 
  -4   4   6    16829.65    16215.98    236.73 o 
  -3   4   6     6003.04     5894.06    128.63 o 
  -2   4   6     6589.60     6601.94    130.89 o 
  -1   4   6    12470.72    13139.29    330.11 o 
   0   4   6    13998.95    14737.30    239.90 o 
   1   4   6     3061.94     3586.03    108.32 o 
   2   4   6     2259.53     2208.47     90.96 o 
   3   4   6      101.55      119.21     39.02 o 
   4   4   6     2472.86     2383.54    108.58 o 
   5   4   6     1305.33     1073.69     89.81 o 
   6   4   6     1497.80     1671.44    116.36 o 
   7   4   6     1938.58     1752.72    127.74 o 
   8   4   6     2833.14     3131.46    160.23 o 
   9   4   6      860.51      784.65    125.52 o 
  10   4   6      338.09      227.03     79.69 o 
 -12   5   6      334.96      409.16    107.88 o 
 -11   5   6      645.70      678.15    125.57 o 
 -10   5   6     1966.22     2068.61    189.61 o 
  -9   5   6     3365.30     3499.01    205.32 o 
  -8   5   6     3383.86     3498.41    151.14 o 
  -7   5   6     5154.82     4842.50    167.13 o 
  -6   5   6     5276.56     5309.35    189.48 o 
  -5   5   6     4857.50     4747.94    125.11 o 
  -4   5   6      876.50      730.85     56.21 o 
  -3   5   6     1645.96     1611.90     69.64 o 
  -2   5   6     8884.32     8501.83    154.74 o 
  -1   5   6    16754.39    18929.38    253.27 o 
   0   5   6    42316.28    48268.61    507.67 o 
   1   5   6    22273.51    23006.66    388.09 o 
   2   5   6    11013.40    10652.06    209.28 o 
   3   5   6    17153.17    17643.75    300.76 o 
   4   5   6    13859.07    14571.75    281.14 o 
   5   5   6     4408.15     4313.82    152.36 o 
   6   5   6     2137.58     2134.96    125.96 o 
   7   5   6     1026.94     1052.85    104.59 o 
   8   5   6       88.76      199.96     76.97 o 
   9   5   6       39.83      163.02    198.00 o 
  10   5   6      223.79      403.10     98.75 o 
 -12   6   6      415.11      671.63    123.76 o 
 -11   6   6      361.26      605.26    137.13 o 
 -10   6   6       81.94       71.42     81.52 o 
  -9   6   6      193.62      114.42     54.33 o 
  -8   6   6      323.44      231.15     61.59 o 
  -7   6   6     1003.43      960.86     93.29 o 
  -6   6   6     4707.82     4703.08    156.20 o 
  -5   6   6     6396.52     6382.24    121.92 o 
  -4   6   6    14665.01    14372.27    284.72 o 
  -3   6   6    22936.22    24458.86    315.98 o 
  -2   6   6    11195.23    12291.78    197.60 o 
  -1   6   6    18113.77    19333.11    280.77 o 
   0   6   6    19868.49    22259.95    286.94 o 
   1   6   6     4076.66     4095.76    118.08 o 
   2   6   6      617.39      462.31     61.71 o 
   3   6   6       31.98       21.74     28.19 o 
   4   6   6     1464.67     1416.25     93.57 o 
   5   6   6     3698.05     3622.40    139.92 o 
   6   6   6     3026.20     2770.28    132.48 o 
   7   6   6     4619.34     4825.91    237.27 o 
   8   6   6     1934.00     1884.73    243.51 o 
   9   6   6     1096.29     1334.30    166.06 o 
  10   6   6      726.91      837.39    142.93 o 
 -11   7   6      276.34      433.34    115.47 o 
 -10   7   6      218.80      146.25    103.49 o 
  -9   7   6      304.26      272.31     63.65 o 
  -8   7   6     1384.93     1342.92    117.29 o 
  -7   7   6     1550.25     1593.96    112.34 o 
  -6   7   6     1894.86     1800.71    108.49 o 
  -5   7   6      517.08      520.37     44.98 o 
  -4   7   6       38.20       59.51     33.27 o 
  -3   7   6      720.77      633.40     66.93 o 
  -2   7   6    15117.58    15861.64    235.71 o 
  -1   7   6    11139.83    13185.55    206.76 o 
   0   7   6     8774.49     8369.84    155.35 o 
   1   7   6     8536.94     9912.74    201.26 o 
   2   7   6     7789.35     8309.77    180.62 o 
   3   7   6     2770.00     2456.20    100.41 o 
   4   7   6      431.46      445.10     56.06 o 
   5   7   6     1879.39     1994.08    175.43 o 
   6   7   6     2783.75     2555.03    164.47 o 
   7   7   6      111.21      106.23     59.28 o 
   8   7   6       18.32       34.86     70.45 o 
   9   7   6        8.29        0.00    152.79 o 
  10   7   6       66.43       11.79     67.36 o 
 -11   8   6        0.71      119.68    173.72 o 
 -10   8   6        2.32       77.69     72.68 o 
  -9   8   6        0.53        0.00     37.72 o 
  -8   8   6        1.61       42.32     47.14 o 
  -7   8   6      104.24        8.64     51.56 o 
  -6   8   6       87.53       48.90     40.34 o 
  -5   8   6      215.99      171.42     37.48 o 
  -4   8   6      299.48      252.01     44.64 o 
  -3   8   6      135.28      234.87     43.11 o 
  -2   8   6       42.72       75.42     29.48 o 
  -1   8   6     2278.32     2509.20     84.46 o 
   0   8   6       24.37       26.92     22.33 o 
   1   8   6       95.48      128.61     30.32 o 
   2   8   6      491.82      424.15     57.59 o 
   3   8   6      123.75      128.00     35.57 o 
   4   8   6       86.52       73.65     51.62 o 
   5   8   6      212.32      159.45     65.20 o 
   6   8   6       13.36        0.00     70.38 o 
   7   8   6        0.11       30.59     61.03 o 
   8   8   6       96.11      158.88     71.90 o 
   9   8   6       56.17       81.17     75.59 o 
 -11   9   6      270.98      227.92    194.06 o 
 -10   9   6      515.94      390.72    183.45 o 
  -9   9   6     1266.23     1265.94    218.12 o 
  -8   9   6     2632.03     2571.94    145.94 o 
  -7   9   6     1315.97     1297.46    107.47 o 
  -6   9   6      667.95      510.23     59.85 o 
  -5   9   6     1053.41     1161.22     78.04 o 
  -4   9   6       18.90        9.74     25.41 o 
  -3   9   6      142.40      181.56     39.68 o 
  -2   9   6      326.20      267.47     44.26 o 
  -1   9   6       79.61       90.22     26.42 o 
   0   9   6     2957.40     2643.14    145.15 o 
   1   9   6     5107.16     5235.51    165.47 o 
   2   9   6     4987.00     5259.58    201.01 o 
   3   9   6     6463.30     5458.26    213.50 o 
   4   9   6     4124.95     3617.12    180.85 o 
   5   9   6      236.25      267.98     74.35 o 
   6   9   6      461.25      356.93     96.94 o 
   7   9   6      285.68      374.82    205.72 o 
   8   9   6       41.06        0.00     58.46 o 
   9   9   6        0.88       63.46     72.68 o 
 -11  10   6      135.58      327.25    219.31 o 
 -10  10   6       21.69      153.52    146.03 o 
  -9  10   6        8.95       20.19     75.81 o 
  -8  10   6       95.11      115.52    105.12 o 
  -7  10   6     2224.60     2336.98    134.12 o 
  -6  10   6     3546.77     3265.91    122.00 o 
  -5  10   6     4880.36     4876.21    146.30 o 
  -4  10   6     4558.62     4812.24    135.63 o 
  -3  10   6     7494.48     7689.46    196.44 o 
  -2  10   6    13252.54    13573.68    226.73 o 
  -1  10   6    12705.25    12969.09    214.07 o 
   0  10   6     6564.29     6843.78    184.95 o 
   1  10   6     2328.10     2144.87    140.22 o 
   2  10   6      197.59      287.61     72.83 o 
   3  10   6      289.29      177.28     64.69 o 
   4  10   6      787.52      720.86    233.78 o 
   5  10   6     2837.92     2673.65    176.03 o 
   6  10   6     4684.62     4492.15    229.47 o 
   7  10   6     1964.02     2033.96    187.81 o 
   8  10   6     1143.90     1283.85    180.85 o 
   9  10   6      867.44     1011.03    238.98 o 
 -11  11   6      591.53      532.60    242.17 o 
 -10  11   6      877.73      816.50    137.85 o 
  -9  11   6     1307.54     1518.47    183.74 o 
  -8  11   6     2220.87     2748.52    221.79 o 
  -7  11   6     4655.63     4443.13    317.01 o 
  -6  11   6     3583.80     3468.66    128.81 o 
  -5  11   6     2756.35     2292.75    103.35 o 
  -4  11   6      944.01      919.06     74.20 o 
  -3  11   6      151.95      119.73     34.63 o 
  -2  11   6      612.55      642.52     59.21 o 
  -1  11   6     4383.24     4569.16    124.23 o 
   0  11   6     5993.30     5844.54    220.09 o 
   1  11   6     9575.62     9321.35    396.69 o 
   2  11   6     7077.22     7108.66    231.16 o 
   3  11   6     4409.52     4339.09    199.81 o 
   4  11   6     3429.91     3409.95    187.06 o 
   5  11   6     3066.53     2779.22    184.66 o 
   6  11   6     2105.78     2112.67    186.43 o 
   7  11   6      210.18      154.09     81.09 o 
   8  11   6        1.78       90.20    140.61 o 
   9  11   6       91.84       93.08     91.77 o 
 -10  12   6        3.04      138.17    154.42 o 
  -9  12   6       24.73       48.96     77.05 o 
  -8  12   6      216.54      311.42    103.33 o 
  -7  12   6      540.27      837.62    133.99 o 
  -6  12   6     2658.26     2866.37    178.58 o 
  -5  12   6     3867.13     3827.79    161.86 o 
  -4  12   6     1979.38     1807.27     95.45 o 
  -3  12   6     3645.77     3147.39    110.73 o 
  -2  12   6     4866.39     4950.02    135.08 o 
  -1  12   6     3546.78     3505.02    138.12 o 
   0  12   6      807.82      727.13     81.02 o 
   1  12   6       29.71        0.00     54.17 o 
   2  12   6       62.97      117.47     47.01 o 
   3  12   6      311.54      415.77     91.88 o 
   4  12   6      514.48      344.61    121.46 o 
   5  12   6     1519.37     1499.68    157.85 o 
   6  12   6     2133.75     1950.00    196.22 o 
   7  12   6     1067.88     1069.78    145.22 o 
   8  12   6      574.13      635.70    123.46 o 
 -10  13   6       56.55       78.49    103.07 o 
  -9  13   6       15.17        0.00    102.75 o 
  -8  13   6       27.01       26.28     77.57 o 
  -7  13   6        0.65      145.57     83.35 o 
  -6  13   6      428.78      292.59     87.61 o 
  -5  13   6      378.70      582.45    193.02 o 
  -4  13   6       25.32       47.12     53.91 o 
  -3  13   6        2.80       49.39     41.33 o 
  -2  13   6      788.94      775.07     90.12 o 
  -1  13   6      804.46      878.14     88.76 o 
   0  13   6      522.78      513.21    107.64 o 
   1  13   6        3.66       61.81     42.18 o 
   2  13   6      289.43      342.96     69.08 o 
   3  13   6      118.36       83.25     64.04 o 
   4  13   6        8.03       68.70     85.08 o 
   5  13   6      106.13      111.06     68.93 o 
   6  13   6        0.79       36.69     61.20 o 
   7  13   6        4.07       24.68     74.39 o 
   8  13   6        3.76        0.00     80.65 o 
  -9  14   6        1.49        5.62     81.35 o 
  -8  14   6       48.15       78.21    107.57 o 
  -7  14   6       31.92      128.94     91.95 o 
  -6  14   6      266.35      264.60     77.97 o 
  -5  14   6      730.57      680.75     98.29 o 
  -4  14   6     1188.00     1060.82    132.74 o 
  -3  14   6     1140.38     1190.94    220.94 o 
  -2  14   6     1054.74     1121.29    100.46 o 
  -1  14   6     1447.08     1474.11    110.58 o 
   0  14   6     1452.59     1152.07    101.39 o 
   1  14   6      675.25      847.22    118.29 o 
   2  14   6        3.10        0.04     43.07 o 
   3  14   6       18.73       67.53     68.08 o 
   4  14   6       51.71       45.99     91.54 o 
   5  14   6      103.61       14.13     74.98 o 
   6  14   6       68.34       96.86     74.27 o 
   7  14   6      140.36       34.12    158.21 o 
   8  14   6      292.74      405.08    102.65 o 
  -9  15   6      499.33      578.65    131.14 o 
  -8  15   6     1155.24     1373.63    216.26 o 
  -7  15   6     1191.30      893.79    249.67 o 
  -6  15   6      931.80      874.67    116.32 o 
  -5  15   6      295.82      429.04     93.55 o 
  -4  15   6        6.15       16.66     67.19 o 
  -3  15   6      151.38       61.95     63.50 o 
  -2  15   6       21.33       86.13     98.29 o 
  -1  15   6     1384.76     1698.65    132.60 o 
   0  15   6     2167.73     2134.26    129.51 o 
   1  15   6     1941.44     1972.71    132.71 o 
   2  15   6     2838.31     2796.18    139.76 o 
   3  15   6     3424.58     3204.13    187.55 o 
   4  15   6     3659.04     3730.79    209.67 o 
   5  15   6     2255.23     2046.26    188.07 o 
   6  15   6      309.59      327.23     90.39 o 
   7  15   6       19.93        0.00     81.37 o 
  -9  16   6       23.16      233.05    117.75 o 
  -8  16   6       94.62      185.47     96.53 o 
  -7  16   6      285.98      257.44    106.46 o 
  -6  16   6      850.55     1096.85    188.57 o 
  -5  16   6     2634.04     2326.28    196.64 o 
  -4  16   6     4570.60     4164.43    429.70 o 
  -3  16   6     4369.98     4425.18    224.58 o 
  -2  16   6     5959.35     5452.77    248.01 o 
  -1  16   6     3245.52     3552.06    201.16 o 
   0  16   6     1023.39      981.39    103.00 o 
   1  16   6      872.13      715.70     92.89 o 
   2  16   6      125.92      104.03     88.59 o 
   3  16   6      164.49       63.02     52.29 o 
   4  16   6      376.56      343.51     91.87 o 
   5  16   6      595.33      857.82    138.73 o 
   6  16   6      906.82     1155.07    155.19 o 
   7  16   6      920.06     1243.65    170.00 o 
  -8  17   6      359.02      292.66    145.36 o 
  -7  17   6      490.92      421.09    158.73 o 
  -6  17   6      271.97      362.50    148.26 o 
  -5  17   6        5.73        0.00    101.63 o 
  -4  17   6       15.16        0.00     53.42 o 
  -3  17   6       83.25      195.37     75.96 o 
  -2  17   6      370.13      554.39    111.16 o 
  -1  17   6     1305.37     1075.48    142.18 o 
   0  17   6     2036.58     1971.42    179.15 o 
   1  17   6     2609.90     2575.26    199.44 o 
   2  17   6     2329.38     2578.39    189.41 o 
   3  17   6     1609.95     1577.76    135.99 o 
   4  17   6     2000.31     2440.00    290.50 o 
   5  17   6      897.16      798.81    196.81 o 
   6  17   6       40.31        0.00     79.66 o 
  -7  18   6        0.89        0.00    112.25 o 
  -6  18   6       44.54      155.31     73.63 o 
  -5  18   6      141.45      197.90     81.50 o 
  -4  18   6      212.06      237.84     85.51 o 
  -3  18   6      599.46      718.35    141.06 o 
  -2  18   6      221.61      298.18     90.62 o 
  -1  18   6        5.42        0.00     60.68 o 
   0  18   6        7.97       29.52     65.90 o 
   1  18   6        2.69       53.42     68.84 o 
   2  18   6       38.23        0.00     84.93 o 
   3  18   6       47.84      155.23     67.92 o 
   4  18   6       19.13       86.47    106.68 o 
   5  18   6       18.54      132.63     90.13 o 
  -7  19   6       35.15      118.34    113.14 o 
  -6  19   6      135.70      156.27     85.37 o 
  -5  19   6      273.74       95.93     80.39 o 
  -4  19   6      151.58      131.83     89.99 o 
  -3  19   6        0.45       52.99     68.81 o 
  -2  19   6       44.88      122.64     75.03 o 
  -1  19   6       35.84       27.87     96.36 o 
   0  19   6       45.85       47.39    170.83 o 
   1  19   6       80.86      153.89     82.10 o 
   2  19   6       96.68      167.04     80.14 o 
   3  19   6       84.69        0.00     71.79 o 
   4  19   6      105.58      347.89    146.10 o 
   5  19   6       96.99       31.94     89.01 o 
  -6  20   6      262.95      328.93    123.83 o 
  -5  20   6      304.86      309.23    102.28 o 
  -4  20   6      545.85      509.43    215.82 o 
  -3  20   6     1080.65      966.07    148.34 o 
  -2  20   6      940.01      773.94    136.60 o 
  -1  20   6      668.48      755.99    129.42 o 
   0  20   6      559.31      473.95    109.38 o 
   1  20   6      379.46      376.95    116.85 o 
   2  20   6      186.50       27.51    161.25 o 
   3  20   6        9.43        0.00    122.05 o 
   4  20   6       56.75       98.00    104.98 o 
  -4  21   6       60.97        3.71     76.10 o 
  -3  21   6       15.56       70.56    143.73 o 
  -2  21   6      200.47       96.44     89.32 o 
  -1  21   6      418.97      576.54    120.60 o 
   0  21   6      754.75      644.09    121.48 o 
   1  21   6     1209.48     1245.00    164.41 o 
   2  21   6     1601.72     1698.48    218.93 o 
   3  21   6     1038.88     1244.27    231.18 o 
  -2  22   6      503.95      483.24    119.78 o 
  -1  22   6      540.99      730.85    124.86 o 
   0  22   6      247.45      222.23     91.37 o 
 -12   1   7      217.21      231.47     87.09 o 
 -11   1   7      234.06      311.82    107.80 o 
 -10   1   7      489.94      403.77    104.30 o 
  -9   1   7     1566.27     1489.92    158.71 o 
  -8   1   7      823.83      667.68    108.73 o 
  -7   1   7     2081.86     2072.11    153.08 o 
  -6   1   7     1148.42      899.46     58.03 o 
  -5   1   7      180.75      127.17     28.65 o 
  -4   1   7       72.97      139.59     30.20 o 
  -3   1   7       63.67       68.99     21.43 o 
  -2   1   7       49.14       34.24     18.81 o 
  -1   1   7     3396.59     3414.57     80.60 o 
   0   1   7     7663.13     8213.68    137.88 o 
   1   1   7    21587.20    25004.19    303.32 o 
   2   1   7    19952.95    20071.72    318.94 o 
   3   1   7     4009.87     4197.38    137.81 o 
   4   1   7     2965.39     3218.46    160.74 o 
   5   1   7     2539.97     2098.15    140.45 o 
   6   1   7      740.78      951.37    116.96 o 
   7   1   7      244.68      286.56     72.39 o 
   8   1   7      140.66      229.08     60.48 o 
   9   1   7      183.85      101.95     63.33 o 
  10   1   7       84.65        0.00    147.89 o 
 -12   2   7      132.74      301.58     99.81 o 
 -11   2   7       38.05      121.12    107.65 o 
 -10   2   7        2.32       65.38     60.47 o 
  -9   2   7      115.43      169.42     93.47 o 
  -8   2   7     1009.19      843.48    114.27 o 
  -7   2   7     3089.25     3077.53    128.82 o 
  -6   2   7    10182.83    10497.19    229.32 o 
  -5   2   7    17438.15    16829.11    346.48 o 
  -4   2   7    19105.93    20108.14    270.47 o 
  -3   2   7    28328.02    28504.34    339.03 o 
  -2   2   7    26561.19    27978.45    465.06 o 
  -1   2   7    24936.40    28967.43    317.47 o 
   0   2   7     3735.48     3559.95     87.47 o 
   1   2   7     1033.54     1082.83     57.56 o 
   2   2   7        0.32        0.00     25.89 o 
   3   2   7     3373.63     3588.38    129.10 o 
   4   2   7     3128.59     2529.36    115.87 o 
   5   2   7     1501.95     1443.63    149.11 o 
   6   2   7     2917.03     3090.59    169.77 o 
   7   2   7     4575.30     4520.04    312.40 o 
   8   2   7     3627.23     3416.99    200.09 o 
   9   2   7     1471.42     1441.94    158.86 o 
  10   2   7      605.56      752.37    127.95 o 
 -12   3   7      505.35      432.38    150.41 o 
 -11   3   7      979.90     1076.41    194.66 o 
 -10   3   7     2394.49     2488.90    203.02 o 
  -9   3   7     3421.31     4007.46    216.75 o 
  -8   3   7     2973.34     3106.83    314.04 o 
  -7   3   7     2468.16     2379.88    114.60 o 
  -6   3   7     2731.45     2922.37    119.40 o 
  -5   3   7     1452.64     1460.74     90.61 o 
  -4   3   7      900.93      818.78     57.34 o 
  -3   3   7      820.80      753.40     53.01 o 
  -2   3   7     2422.61     2458.43    132.06 o 
  -1   3   7    16554.50    17204.14    271.47 o 
   0   3   7    38587.53    44320.96    619.03 o 
   1   3   7    25758.59    26699.68    409.02 o 
   2   3   7    13215.90    14382.16    260.90 o 
   3   3   7    20938.08    21629.74    354.98 o 
   4   3   7     9807.59     9082.99    221.59 o 
   5   3   7     2230.62     2368.10    223.01 o 
   6   3   7     1013.93      980.06     97.50 o 
   7   3   7      123.40       91.18     57.40 o 
   8   3   7       31.45      112.07     45.32 o 
   9   3   7      418.42      530.68    121.65 o 
  10   3   7      395.98      488.16    107.62 o 
 -12   4   7      123.36       97.55    112.85 o 
 -11   4   7       36.65       36.18     66.94 o 
 -10   4   7        0.72        0.00     51.43 o 
  -9   4   7      113.90       42.26     49.14 o 
  -8   4   7      321.62      176.02     52.21 o 
  -7   4   7      515.20      594.94     74.12 o 
  -6   4   7     4352.02     4171.75    145.32 o 
  -5   4   7     3657.66     3339.19    104.93 o 
  -4   4   7     3045.50     3340.68    101.22 o 
  -3   4   7    19125.90    19700.41    311.85 o 
  -2   4   7     9179.23    10193.82    228.50 o 
  -1   4   7    16035.88    18739.23    256.86 o 
   0   4   7     2730.46     2817.47    101.69 o 
   1   4   7       32.44       28.82     26.20 o 
   2   4   7       39.12       80.46     50.64 o 
   3   4   7     1767.72     1515.69    106.22 o 
   4   4   7      997.57     1145.76     90.25 o 
   5   4   7     1326.86     1290.21    163.91 o 
   6   4   7     4413.37     4186.57    165.23 o 
   7   4   7     2178.10     2338.47    139.28 o 
   8   4   7     1162.69     1046.05    114.73 o 
   9   4   7     1116.07     1009.81    150.69 o 
  10   4   7      436.46      560.79    121.55 o 
 -12   5   7       39.12      113.43     76.83 o 
 -11   5   7       57.56      105.57     84.44 o 
 -10   5   7       40.59       51.41     62.89 o 
  -9   5   7       19.79       89.57     85.82 o 
  -8   5   7        0.98       48.99     51.03 o 
  -7   5   7      156.37      201.62     57.11 o 
  -6   5   7       24.32        1.89     33.85 o 
  -5   5   7       31.73       52.59     26.92 o 
  -4   5   7     1912.35     1829.47     78.65 o 
  -3   5   7        4.44       57.42     24.45 o 
  -2   5   7     1055.04     1214.30     67.37 o 
  -1   5   7     2526.22     2970.05     92.67 o 
   0   5   7      840.55     1018.23     75.09 o 
   1   5   7      181.59      198.70     39.79 o 
   2   5   7      706.69      845.55     68.63 o 
   3   5   7       33.28       27.96     31.84 o 
   4   5   7      122.31      156.35     47.98 o 
   5   5   7        1.97       22.85     44.41 o 
   6   5   7       53.33       48.28     64.26 o 
   7   5   7        0.47       98.47     64.17 o 
   8   5   7       58.89       46.08     66.96 o 
   9   5   7       10.81       76.82     71.24 o 
  10   5   7       14.58      102.28     78.85 o 
 -12   6   7       29.73      217.43    390.50 o 
 -11   6   7       99.08       42.02     93.99 o 
 -10   6   7      103.82      130.56    191.02 o 
  -9   6   7       60.91       47.88     59.35 o 
  -8   6   7      225.85      239.37     53.90 o 
  -7   6   7      536.75      443.17     65.17 o 
  -6   6   7      563.29      529.48     69.64 o 
  -5   6   7     1158.61     1257.26     77.89 o 
  -4   6   7     7983.59     8307.41    170.07 o 
  -3   6   7      694.95      685.95     61.40 o 
  -2   6   7     4016.51     4142.77    111.81 o 
  -1   6   7    12231.69    13174.40    211.97 o 
   0   6   7     3273.22     3332.62    105.70 o 
   1   6   7      422.60      397.29     50.14 o 
   2   6   7      145.32      133.72     39.24 o 
   3   6   7      256.53      272.72     49.73 o 
   4   6   7     1034.09     1163.22    103.32 o 
   5   6   7      479.93      371.05     61.42 o 
   6   6   7      145.74      258.38     82.57 o 
   7   6   7     1094.40     1039.41    143.86 o 
   8   6   7      857.62      762.96    123.73 o 
   9   6   7      214.46        0.00     58.08 o 
 -11   7   7      563.17      627.48    169.12 o 
 -10   7   7     1546.23     1759.76    179.68 o 
  -9   7   7     2853.04     3246.64    163.38 o 
  -8   7   7     2812.44     2729.42    141.44 o 
  -7   7   7     1928.09     2130.73    118.46 o 
  -6   7   7     2281.35     2343.02    117.07 o 
  -5   7   7      805.85      741.32     65.85 o 
  -4   7   7       16.58       31.37     26.94 o 
  -3   7   7     4998.12     5325.10    179.81 o 
  -2   7   7     3199.41     3049.91     98.67 o 
  -1   7   7     7602.35     7546.04    155.59 o 
   0   7   7    16683.58    16662.07    321.04 o 
   1   7   7     8743.66     9301.09    267.07 o 
   2   7   7    12231.27    13515.28    254.55 o 
   3   7   7     7770.78     7553.93    189.68 o 
   4   7   7     4593.79     4496.53    152.02 o 
   5   7   7     1945.56     2169.91    169.28 o 
   6   7   7     1325.79     1229.62    145.19 o 
   7   7   7       77.96      153.13     93.39 o 
   8   7   7        4.06        4.12     76.02 o 
   9   7   7       99.41      212.38     77.84 o 
 -11   8   7      138.56      299.04    209.80 o 
 -10   8   7        1.61        0.00     51.83 o 
  -9   8   7      468.61      631.10     91.11 o 
  -8   8   7      908.53      924.58    109.23 o 
  -7   8   7     1547.27     1798.92    136.65 o 
  -6   8   7     3478.10     3507.77    154.71 o 
  -5   8   7     8368.09     8450.24    185.79 o 
  -4   8   7    13248.80    13887.24    238.00 o 
  -3   8   7    12910.17    12909.32    222.50 o 
  -2   8   7    12817.55    13196.25    222.25 o 
  -1   8   7     7031.17     7392.12    156.35 o 
   0   8   7     6838.59     7027.01    150.67 o 
   1   8   7     2939.17     2980.83    108.81 o 
   2   8   7      647.62      467.00     88.59 o 
   3   8   7     2740.69     2765.12    156.54 o 
   4   8   7     4242.57     3839.16    191.16 o 
   5   8   7     4134.38     4077.66    206.64 o 
   6   8   7     6086.22     6114.96    380.63 o 
   7   8   7     3719.41     3354.66    202.02 o 
   8   8   7     1497.34     1871.04    284.34 o 
   9   8   7      930.30      766.73    136.61 o 
 -11   9   7      545.98      951.02    298.00 o 
  -9   9   7      376.10      439.92    103.39 o 
  -8   9   7     1834.80     2009.09    137.07 o 
  -7   9   7     3265.11     2955.94    140.07 o 
  -6   9   7     1224.71     1043.98     83.17 o 
  -5   9   7      987.90     1109.03     79.91 o 
  -4   9   7      137.11       84.27     35.56 o 
  -3   9   7     2429.50     2577.14    111.14 o 
  -2   9   7     4683.51     4146.23    118.55 o 
  -1   9   7     2685.06     3224.20    192.59 o 
   0   9   7     9507.29    10157.90    187.88 o 
   1   9   7    10013.30    10224.81    188.22 o 
   2   9   7     5583.58     5294.67    210.16 o 
   3   9   7     5717.44     5633.84    226.74 o 
   4   9   7     1635.24     1525.77    147.02 o 
   5   9   7     2930.14     2756.48    177.38 o 
   6   9   7     2569.81     2678.27    188.26 o 
   7   9   7       29.53        0.00     58.56 o 
   8   9   7       37.39       60.29     57.82 o 
   9   9   7       39.58        0.00     69.56 o 
 -11  10   7        0.61        0.00    186.05 o 
 -10  10   7        7.31        0.00     85.62 o 
  -9  10   7      194.14      254.94    119.53 o 
  -8  10   7       97.57      134.39     80.87 o 
  -7  10   7       32.60       16.17     43.58 o 
  -6  10   7      526.76      549.94     66.59 o 
  -5  10   7       41.50       16.02     33.48 o 
  -4  10   7      953.00      825.77     69.81 o 
  -3  10   7      641.02      679.82     76.92 o 
  -2  10   7      204.10      206.06     41.78 o 
  -1  10   7      560.39      668.93     58.35 o 
   0  10   7      929.92     1026.46     95.78 o 
   1  10   7       59.78        0.00     36.67 o 
   2  10   7       73.51       57.58     71.42 o 
   3  10   7      721.86      506.13     93.85 o 
   4  10   7      351.71      256.99     84.84 o 
   5  10   7      132.54       86.17     78.99 o 
   6  10   7      106.83      170.37     81.06 o 
   7  10   7      137.11      284.89     91.19 o 
   8  10   7      119.05      182.97     89.61 o 
   9  10   7       16.85       91.82    133.11 o 
 -10  11   7       86.61      137.62    283.67 o 
  -9  11   7      192.85      177.19     94.84 o 
  -8  11   7      641.16      741.73    123.99 o 
  -7  11   7      464.40      427.62     75.23 o 
  -6  11   7       14.24       73.36     42.84 o 
  -5  11   7       57.14      108.96     41.31 o 
  -4  11   7      134.93       54.98     34.83 o 
  -3  11   7      469.13      456.66     57.39 o 
  -2  11   7       19.42        0.00     27.96 o 
  -1  11   7      507.64      416.28     88.42 o 
   0  11   7      101.50      158.96     53.46 o 
   1  11   7      841.92      719.22    118.29 o 
   2  11   7     1601.77     1906.72    150.35 o 
   3  11   7      646.43      612.78    105.57 o 
   4  11   7      100.34       94.25     68.49 o 
   5  11   7      298.34      297.59     86.89 o 
   6  11   7       72.94      183.09     78.84 o 
   7  11   7       20.52      114.64     72.73 o 
   8  11   7        0.11        0.37    129.99 o 
 -10  12   7       22.63      174.06     87.65 o 
  -9  12   7       10.33      152.47     81.09 o 
  -8  12   7      348.91      195.85    120.71 o 
  -7  12   7     1393.17     1433.00    162.32 o 
  -6  12   7     3895.89     3629.86    164.52 o 
  -5  12   7     5231.45     5362.41    157.89 o 
  -4  12   7     4729.80     4579.47    159.59 o 
  -3  12   7     3602.45     3695.27    217.60 o 
  -2  12   7     4484.39     4413.01    160.68 o 
  -1  12   7     3772.86     3795.96    151.57 o 
   0  12   7     1334.99     1608.99    140.96 o 
   1  12   7      455.38      334.27     65.93 o 
   2  12   7        5.33       28.46     52.13 o 
   3  12   7      201.09      164.58     69.05 o 
   4  12   7      776.12      839.13    259.62 o 
   5  12   7     2062.07     2219.88    337.57 o 
   6  12   7     1587.12     1600.13    275.51 o 
   7  12   7     1073.10      991.65    152.93 o 
   8  12   7      770.41     1009.50    158.30 o 
 -10  13   7      569.49      807.89    156.96 o 
  -9  13   7      887.29     1087.30    450.49 o 
  -8  13   7     1037.29      976.10    152.88 o 
  -7  13   7     1556.00     1305.89    223.17 o 
  -6  13   7     1426.40     1434.08    126.38 o 
  -5  13   7      119.62       82.49     53.58 o 
  -4  13   7        3.43       26.98     33.79 o 
  -3  13   7      107.84      152.94     52.78 o 
  -2  13   7     2640.32     2857.46    175.66 o 
  -1  13   7     4471.53     4112.71    160.26 o 
   0  13   7     6532.67     6682.73    207.83 o 
   1  13   7    10184.61    10616.42    496.45 o 
   2  13   7     8156.91     7502.08    225.08 o 
   3  13   7     4209.00     3968.31    459.84 o 
   4  13   7     3884.27     3919.92    213.20 o 
   5  13   7     2136.69     2268.14    191.46 o 
   6  13   7      259.98      115.66    102.60 o 
   7  13   7       59.79      108.35     88.12 o 
   8  13   7       56.57       90.81     93.47 o 
  -9  14   7       14.77      182.73    103.96 o 
  -8  14   7      226.69      365.29    115.87 o 
  -7  14   7      817.59     1064.73    154.19 o 
  -6  14   7     1642.29     1653.35    156.72 o 
  -5  14   7     4159.28     4038.79    214.81 o 
  -4  14   7     4116.89     4287.03    321.16 o 
  -3  14   7     3741.56     3722.70    324.04 o 
  -2  14   7     3309.37     3665.91    153.53 o 
  -1  14   7     2215.23     2175.42    134.31 o 
   0  14   7     1539.71     1666.44    123.35 o 
   1  14   7      302.63      318.85     71.96 o 
   2  14   7       31.83        0.00     46.72 o 
   3  14   7       37.52       22.36     63.22 o 
   4  14   7      676.45      813.28    126.06 o 
   5  14   7     1574.03     1501.59    165.60 o 
   6  14   7     1326.74     1516.08    205.94 o 
   7  14   7      940.66      715.05    137.05 o 
  -9  15   7      180.75      250.05    107.49 o 
  -8  15   7       59.55      207.87    102.94 o 
  -7  15   7       87.11      200.67     90.55 o 
  -6  15   7       92.15      114.04     78.16 o 
  -5  15   7       42.19      109.24     74.27 o 
  -4  15   7        0.41      110.33     64.43 o 
  -3  15   7      145.86      180.19     75.15 o 
  -2  15   7      311.09      427.21    105.03 o 
  -1  15   7      276.40      275.32     70.25 o 
   0  15   7      864.02      746.15     95.66 o 
   1  15   7      661.41      713.08     94.89 o 
   2  15   7      342.48      379.19     75.94 o 
   3  15   7      422.35      332.43     97.07 o 
   4  15   7      518.91      524.23    139.87 o 
   5  15   7      184.34      235.54     87.58 o 
   6  15   7       29.00       29.88     70.29 o 
   7  15   7       65.35       12.37     87.11 o 
  -8  16   7        0.89        0.00     85.45 o 
  -7  16   7       28.49       53.77     77.29 o 
  -6  16   7       31.60       85.51     75.36 o 
  -5  16   7      198.71      228.60     86.13 o 
  -4  16   7       49.33      106.15     70.15 o 
  -3  16   7        3.32        0.00     68.17 o 
  -2  16   7      108.97       94.18     69.05 o 
  -1  16   7      159.39      203.94     79.19 o 
   0  16   7      430.30      398.55     76.75 o 
   1  16   7       78.46       99.60     60.80 o 
   2  16   7        1.69       51.14     52.15 o 
   3  16   7       19.49       23.02     62.34 o 
   4  16   7        8.69      105.14     69.36 o 
   5  16   7        0.08       13.66     72.86 o 
   6  16   7        0.22       50.15    135.56 o 
  -8  17   7      187.99      225.10    135.12 o 
  -7  17   7      254.56      262.77    183.89 o 
  -6  17   7      372.38      438.29    246.48 o 
  -5  17   7      314.26      214.36     88.50 o 
  -4  17   7       35.92       73.40     71.07 o 
  -3  17   7      405.14      491.91    105.04 o 
  -2  17   7      429.68      291.57     91.45 o 
  -1  17   7     1109.16      962.71    137.54 o 
   0  17   7     1694.28     1653.91    173.87 o 
   1  17   7     1658.26     2009.73    188.09 o 
   2  17   7     1410.58     1308.40    156.37 o 
   3  17   7     1407.85     1458.31    161.07 o 
   4  17   7     1083.89     1295.97    161.73 o 
   5  17   7      339.20      487.12    124.71 o 
   6  17   7       70.89      247.91    105.02 o 
  -7  18   7      344.40      314.42    103.64 o 
  -6  18   7      886.58      857.42    149.77 o 
  -5  18   7     1361.03     1626.91    182.89 o 
  -4  18   7     2376.79     2472.41    208.26 o 
  -3  18   7     2532.31     2305.34    336.46 o 
  -2  18   7     1247.14     1163.41    156.49 o 
  -1  18   7      859.84     1073.49    149.04 o 
   0  18   7      770.43      805.60    129.00 o 
   1  18   7      317.91      490.89    103.46 o 
   2  18   7        0.68        9.93     73.20 o 
   3  18   7       59.45       96.54     98.52 o 
   4  18   7      337.14      378.01    168.38 o 
   5  18   7      874.40     1063.99    149.76 o 
  -6  19   7      238.57      287.13     90.43 o 
  -5  19   7      136.40      287.17     92.33 o 
  -4  19   7        2.34      152.50     80.23 o 
  -3  19   7      201.30      144.28    106.46 o 
  -2  19   7      512.02      633.93    119.41 o 
  -1  19   7      544.91      767.24    130.34 o 
   0  19   7      840.62     1115.39    156.32 o 
   1  19   7     1837.68     2108.61    195.06 o 
   2  19   7     2135.20     2377.42    206.62 o 
   3  19   7     1326.76     1894.46    269.64 o 
   4  19   7      722.88      711.69    124.78 o 
  -5  20   7      449.43      486.56    123.99 o 
  -4  20   7      417.74      553.52    120.29 o 
  -3  20   7      317.95      277.49     96.26 o 
  -2  20   7      234.98      231.30    143.51 o 
  -1  20   7      165.30      338.02    149.15 o 
   0  20   7       71.11      180.56     87.48 o 
   1  20   7        0.11        0.00     95.40 o 
   2  20   7       51.72       53.99    247.44 o 
   3  20   7       92.47       22.72    100.52 o 
  -4  21   7        7.74        0.00    110.32 o 
  -3  21   7        5.71        0.00     73.17 o 
  -2  21   7        1.95       23.53     87.60 o 
  -1  21   7        0.20       19.36    118.19 o 
   0  21   7        0.22       30.35     76.94 o 
   1  21   7       25.49        0.00     75.35 o 
   2  21   7       78.37       20.75     78.97 o 
 -12   0   8       41.54      190.65    120.42 o 
 -11   0   8       36.04       20.34     96.96 o 
 -10   0   8        0.18        0.00     70.68 o 
  -9   0   8      832.14      769.28    175.06 o 
  -8   0   8      850.49      469.05    138.68 o 
  -7   0   8     3129.58     2846.97    235.19 o 
  -6   0   8     9993.71    11400.50    277.54 o 
  -5   0   8     8078.52     7131.17    223.91 o 
  -4   0   8    16018.21    14544.57    485.38 o 
  -3   0   8    26294.48    28818.63    746.71 o 
  -2   0   8    31211.12    34658.66    599.34 o 
  -1   0   8    12189.68    12803.27    261.98 o 
   0   0   8       21.48       17.38     37.71 o 
   1   0   8     1043.17      868.03     81.83 o 
   2   0   8     1053.49     1071.65     94.18 o 
   3   0   8     3050.02     3222.12    187.61 o 
   4   0   8     4855.97     4460.95    280.93 o 
   5   0   8     2988.42     3099.98    244.70 o 
   6   0   8     2949.95     3241.63    254.79 o 
   7   0   8     3184.11     3226.04    267.71 o 
   8   0   8     3263.13     3274.15    284.34 o 
   9   0   8     1592.65     1559.34    237.42 o 
 -12   1   8      346.39      328.52    106.77 o 
 -11   1   8      718.01      744.41    139.42 o 
 -10   1   8     1662.31     1693.78    323.61 o 
  -9   1   8     2199.03     2471.17    194.51 o 
  -8   1   8     1616.38     1663.98    152.65 o 
  -7   1   8     1312.32     1320.60    140.39 o 
  -6   1   8     1062.61     1079.20     83.79 o 
  -5   1   8       22.74       78.02     31.45 o 
  -4   1   8      228.59      260.59     47.04 o 
  -3   1   8       17.33        0.00     20.27 o 
  -2   1   8     1611.57     1611.15     59.69 o 
  -1   1   8     8810.75     7901.19    153.06 o 
   0   1   8    18147.50    19873.64    257.47 o 
   1   1   8    20792.27    23316.64    297.77 o 
   2   1   8    17714.01    18102.98    262.81 o 
   3   1   8     4716.75     4467.54    148.40 o 
   4   1   8     5510.86     5514.78    175.79 o 
   5   1   8     1287.40     1398.07    108.05 o 
   6   1   8      142.31      170.14     73.20 o 
   7   1   8       31.13       40.66     42.77 o 
   8   1   8      378.74      354.43     95.32 o 
   9   1   8      445.96      492.44    101.79 o 
 -12   2   8        0.57        0.00     57.01 o 
 -11   2   8        7.27       58.16     65.23 o 
 -10   2   8        0.11       85.68     61.65 o 
  -9   2   8      233.29      289.54     79.26 o 
  -8   2   8      125.30       83.94     51.39 o 
  -7   2   8      765.41      720.61    100.10 o 
  -6   2   8     1176.14     1056.15     83.16 o 
  -5   2   8     2044.38     1998.25     95.59 o 
  -4   2   8     3522.50     3295.72    115.87 o 
  -3   2   8     5483.82     5427.29    124.94 o 
  -2   2   8    14691.57    15918.33    264.96 o 
  -1   2   8      846.37      872.31     47.87 o 
   0   2   8     1030.21     1077.68     59.02 o 
   1   2   8      394.63      341.86     39.85 o 
   2   2   8       96.11       63.17     34.85 o 
   3   2   8       32.89       19.63     33.72 o 
   4   2   8     1847.87     2035.38    110.23 o 
   5   2   8      153.59      142.25     46.48 o 
   6   2   8     1271.53     1469.37    116.75 o 
   7   2   8      216.49      133.79     47.67 o 
   8   2   8      342.08      518.73    102.14 o 
   9   2   8      287.51      196.69     74.01 o 
 -12   3   8       10.49        0.00     68.14 o 
 -11   3   8       57.15       23.11     56.65 o 
 -10   3   8       70.98      178.56     71.81 o 
  -9   3   8      140.62      181.57     91.76 o 
  -8   3   8      344.72      217.14    102.01 o 
  -7   3   8      165.09      147.18     57.39 o 
  -6   3   8      135.40       75.95     40.82 o 
  -5   3   8       18.20       34.54     28.06 o 
  -4   3   8      143.49      137.49     37.04 o 
  -3   3   8       18.81       14.89     24.71 o 
  -2   3   8       86.79       63.42     27.85 o 
  -1   3   8      306.77      260.87     43.68 o 
   0   3   8     3999.94     4489.44    120.44 o 
   1   3   8     2966.52     3170.19     95.39 o 
   2   3   8      778.08      706.68     68.31 o 
   3   3   8      402.39      372.87     59.03 o 
   4   3   8       81.61       44.31     39.71 o 
   5   3   8      980.14      870.89     92.53 o 
   6   3   8     1012.43     1072.14    102.15 o 
   7   3   8        0.02       42.48     41.81 o 
   8   3   8      114.28      146.19     61.61 o 
   9   3   8       14.19       65.47    125.09 o 
 -12   4   8      125.34      157.01     84.69 o 
 -11   4   8      123.59      105.79     74.01 o 
 -10   4   8       26.02       70.20     90.13 o 
  -9   4   8      195.97      234.17     78.85 o 
  -8   4   8      682.90      727.77    159.02 o 
  -7   4   8     1323.64     1272.30    203.71 o 
  -6   4   8      784.57      769.54     80.31 o 
  -5   4   8     4946.96     4455.09    151.01 o 
  -4   4   8     5433.69     5756.51    186.97 o 
  -3   4   8     4864.83     5054.23    125.74 o 
  -2   4   8     2421.28     1972.74     78.22 o 
  -1   4   8     3035.79     2985.72    107.30 o 
   0   4   8      891.24      907.81     57.97 o 
   1   4   8      607.90      521.83     59.53 o 
   2   4   8     1925.59     2133.02    163.91 o 
   3   4   8     3511.34     3403.32    132.09 o 
   4   4   8     2790.28     2996.65    146.25 o 
   5   4   8      876.93      716.30     85.67 o 
   6   4   8     2030.90     1985.49    127.13 o 
   7   4   8     3962.38     3784.17    171.56 o 
   8   4   8     1222.75     1145.98    155.29 o 
   9   4   8      444.79      757.93    138.41 o 
 -12   5   8      299.96      366.73    109.19 o 
 -11   5   8     1007.35     1023.25    153.14 o 
 -10   5   8     2330.47     2026.26    191.85 o 
  -9   5   8     2767.11     3099.25    359.84 o 
  -8   5   8     1702.59     1663.45    118.68 o 
  -7   5   8     1601.06     1460.66    107.99 o 
  -6   5   8     1154.49     1131.70    132.85 o 
  -5   5   8      779.95      877.01     68.92 o 
  -4   5   8       43.72       36.87     30.57 o 
  -3   5   8     5794.44     6141.34    152.17 o 
  -2   5   8     8616.49     7844.47    161.22 o 
  -1   5   8    16368.09    16916.19    259.71 o 
   0   5   8    15415.04    16119.24    281.20 o 
   1   5   8    17760.41    17729.30    304.04 o 
   2   5   8    20913.27    24134.00    585.60 o 
   3   5   8    11700.79    11522.67    249.12 o 
   4   5   8     3672.72     3905.08    185.48 o 
   5   5   8     3428.89     3199.05    142.61 o 
   6   5   8      496.27      527.14     84.09 o 
   7   5   8       20.80       78.41     59.03 o 
   8   5   8       35.61       41.45     70.40 o 
   9   5   8      275.47      393.82    101.36 o 
 -11   6   8      172.07      203.53     86.70 o 
 -10   6   8        9.43        0.00     69.12 o 
  -9   6   8      439.00      594.49    111.70 o 
  -8   6   8     1214.57     1236.58    117.53 o 
  -7   6   8      943.24      830.83     86.93 o 
  -6   6   8     3542.26     3507.38    142.25 o 
  -5   6   8    10682.05    10765.45    209.56 o 
  -4   6   8    14307.04    15515.91    254.30 o 
  -3   6   8     7944.86     8726.94    176.76 o 
  -2   6   8     8304.96     7607.37    248.09 o 
  -1   6   8    10192.45    10377.38    192.00 o 
   0   6   8     1209.58     1299.94    130.92 o 
   1   6   8      923.98     1056.10    123.32 o 
   2   6   8      957.64      747.31     72.69 o 
   3   6   8     4330.98     3939.38    178.86 o 
   4   6   8     3359.09     3123.25    132.05 o 
   5   6   8     5140.68     5469.79    242.69 o 
   6   6   8     5491.24     5722.94    258.21 o 
   7   6   8     2978.42     3031.81    440.17 o 
   8   6   8     1672.89     1681.82    185.83 o 
   9   6   8      778.67      946.78    158.06 o 
 -11   7   8      290.59      297.80     86.73 o 
 -10   7   8      436.48      462.87    114.40 o 
  -9   7   8      152.75      149.50     66.24 o 
  -8   7   8      501.34      615.26     86.11 o 
  -7   7   8      646.80      721.42     85.23 o 
  -6   7   8       55.23       69.40     38.05 o 
  -5   7   8      170.40      157.16     42.08 o 
  -4   7   8      105.10       69.88     34.85 o 
  -3   7   8      555.57      591.87     77.20 o 
  -2   7   8     1921.43     2044.93     87.46 o 
  -1   7   8     3417.58     3705.59    112.91 o 
   0   7   8     9964.83    10647.88    222.86 o 
   1   7   8     8077.67     7935.34    217.35 o 
   2   7   8     3263.43     2981.11    118.24 o 
   3   7   8     1647.44     2086.97    110.23 o 
   4   7   8      390.36      295.37    251.30 o 
   5   7   8      342.85      432.11     90.34 o 
   6   7   8       40.09      130.81     57.04 o 
   7   7   8       30.82        1.56     47.58 o 
   8   7   8        7.31      121.16     74.86 o 
   9   7   8       59.65        1.23     55.80 o 
 -11   8   8        0.99       19.60     97.55 o 
 -10   8   8        1.37       73.16     69.72 o 
  -9   8   8        1.20       15.97     42.79 o 
  -8   8   8       72.85      103.68     48.86 o 
  -7   8   8       11.94       30.89     39.07 o 
  -6   8   8      216.06      188.42     44.54 o 
  -5   8   8       52.24       25.66     32.57 o 
  -4   8   8       34.68       23.81     31.43 o 
  -3   8   8      867.64      820.67     67.59 o 
  -2   8   8     1115.41     1300.06    108.16 o 
  -1   8   8       36.33        6.69     27.05 o 
   0   8   8        5.26       10.94     26.19 o 
   1   8   8      139.25      109.34     39.49 o 
   2   8   8       28.21       34.43     31.67 o 
   3   8   8      452.40      471.87     92.26 o 
   4   8   8      390.71      405.84     88.56 o 
   5   8   8      122.94       69.62     67.47 o 
   6   8   8       35.07      140.70     66.45 o 
   7   8   8        0.38        3.92     48.92 o 
   8   8   8        8.67       18.13     70.46 o 
   9   8   8        0.39       24.41    125.17 o 
 -10   9   8      457.99      407.65     97.06 o 
  -9   9   8      616.33      526.84     87.06 o 
  -8   9   8      580.50      664.17     90.39 o 
  -7   9   8       74.06      168.47     55.14 o 
  -6   9   8      151.81      136.82     46.36 o 
  -5   9   8       77.71       59.51     36.44 o 
  -4   9   8      261.56      324.06     51.45 o 
  -3   9   8      545.53      494.19     58.98 o 
  -2   9   8     3833.81     3911.99    121.71 o 
  -1   9   8     5346.64     5969.10    148.24 o 
   0   9   8     1285.62     1144.43     73.91 o 
   1   9   8     1583.30     1683.94    151.97 o 
   2   9   8     1584.57     1372.36    129.60 o 
   3   9   8     2660.63     2619.11    159.10 o 
   4   9   8      681.94      385.59    100.15 o 
   5   9   8      440.23      456.63    100.51 o 
   6   9   8      338.91      368.38     94.46 o 
   7   9   8        2.57       62.49     66.86 o 
   8   9   8       35.48      138.78     72.13 o 
 -11  10   8       32.30       74.54    219.01 o 
  -9  10   8      133.60       58.34     81.66 o 
  -8  10   8      978.35      946.34    156.70 o 
  -7  10   8     2825.23     2834.73    141.23 o 
  -6  10   8     4335.71     4512.52    148.29 o 
  -5  10   8     6600.13     6539.33    205.78 o 
  -4  10   8     7508.87     7215.95    175.46 o 
  -3  10   8     7807.45     7775.09    178.39 o 
  -2  10   8     6348.77     6645.61    160.95 o 
  -1  10   8     3030.79     3208.23    145.44 o 
   0  10   8     2750.06     2407.88    182.38 o 
   1  10   8      359.52      497.68     89.08 o 
   2  10   8      139.09      233.81     69.43 o 
   3  10   8     1290.48     1170.19    152.42 o 
   4  10   8     1933.68     1820.58    213.29 o 
   5  10   8     3098.32     2786.98    194.82 o 
   6  10   8     3005.76     2816.73    292.28 o 
   7  10   8     2037.41     2277.03    211.89 o 
   8  10   8      991.88     1175.58    168.33 o 
 -10  11   8      654.65      782.14    145.36 o 
  -9  11   8      768.70      956.43    219.68 o 
  -8  11   8     1049.21     1041.60    146.89 o 
  -7  11   8     1784.07     2067.61    137.31 o 
  -6  11   8     1075.07      947.61     86.40 o 
  -5  11   8      143.68       94.66     38.74 o 
  -4  11   8       20.40       25.04     38.83 o 
  -3  11   8     1414.24     1638.38     94.65 o 
  -2  11   8     2842.85     2839.29    112.36 o 
  -1  11   8     5723.57     5980.67    190.51 o 
   0  11   8     7955.20     8230.48    481.22 o 
   1  11   8     7377.25     7498.20    406.86 o 
   2  11   8    10177.58    10221.93    376.99 o 
   3  11   8     4648.26     4474.65    267.19 o 
   4  11   8      823.93      673.54    115.22 o 
   5  11   8      674.11      468.50    147.66 o 
   6  11   8      322.33      304.16     90.18 o 
   7  11   8        1.35        0.00     60.79 o 
   8  11   8      139.72      260.67     98.54 o 
 -10  12   8        4.59      180.50    133.48 o 
  -9  12   8        7.19      191.09    119.08 o 
  -8  12   8      282.35      291.26    181.22 o 
  -7  12   8     1134.65     1310.19    124.18 o 
  -6  12   8     1804.42     2065.43    113.93 o 
  -5  12   8     2113.87     2147.64    109.84 o 
  -4  12   8     2316.21     2215.28    110.03 o 
  -3  12   8     1751.52     1982.13    176.38 o 
  -2  12   8      485.92      460.67     73.31 o 
  -1  12   8     1348.65     1224.80    107.89 o 
   0  12   8      381.96      349.07     72.59 o 
   1  12   8        0.01        0.00     42.92 o 
   2  12   8      300.93      373.27     86.41 o 
   3  12   8      476.55      384.46     89.83 o 
   4  12   8     1008.18      815.52    166.97 o 
   5  12   8     1815.02     1719.18    173.38 o 
   6  12   8      707.49      937.78    172.09 o 
   7  12   8      472.57      673.72    127.61 o 
 -10  13   8       31.14       52.62    115.30 o 
  -9  13   8       28.01      232.01     92.30 o 
  -8  13   8        7.66       34.60     83.45 o 
  -7  13   8       36.08       57.06     66.12 o 
  -6  13   8       22.37       14.78     50.58 o 
  -5  13   8      542.74      557.80     69.56 o 
  -4  13   8       10.29       74.85     45.33 o 
  -3  13   8      434.93      467.42    110.49 o 
  -2  13   8       78.90      106.42     49.21 o 
  -1  13   8        2.29       15.99     42.43 o 
   0  13   8      114.18       57.55     59.73 o 
   1  13   8      285.93      299.26     64.35 o 
   2  13   8      200.57      264.41    109.28 o 
   3  13   8      118.01      151.87     70.14 o 
   4  13   8        2.45       37.68     66.28 o 
   5  13   8       11.38        0.00     61.23 o 
   6  13   8       78.01        0.00     78.92 o 
   7  13   8       39.40      192.32    106.98 o 
  -9  14   8       15.16       40.94    125.69 o 
  -8  14   8       95.47      112.75     93.99 o 
  -7  14   8      107.69      177.22    151.82 o 
  -6  14   8      507.23      415.62     81.34 o 
  -5  14   8      788.29      563.89    112.39 o 
  -4  14   8      205.95      132.28     78.69 o 
  -3  14   8      258.31      284.49     69.01 o 
  -2  14   8      154.84      138.81     51.94 o 
  -1  14   8       19.14       41.32     41.15 o 
   0  14   8       44.67       45.95     45.80 o 
   1  14   8      109.22       86.72     58.88 o 
   2  14   8       76.28      185.53     76.48 o 
   3  14   8      277.18      285.09    155.98 o 
   4  14   8      299.48      194.35     81.56 o 
   5  14   8      208.06      236.94     87.12 o 
   6  14   8      199.03      175.08     96.51 o 
   7  14   8      474.25      451.12    116.10 o 
  -9  15   8      435.22      511.23    141.42 o 
  -8  15   8      635.66      909.96    173.35 o 
  -7  15   8      650.53      592.02     99.43 o 
  -6  15   8      576.52      494.32    149.07 o 
  -5  15   8      128.64      143.79     77.74 o 
  -4  15   8      195.38      247.29     80.95 o 
  -3  15   8      571.27      688.48    113.27 o 
  -2  15   8     1480.59     1486.82    118.28 o 
  -1  15   8     1856.23     1849.00    203.50 o 
   0  15   8     3347.39     2953.11    149.61 o 
   1  15   8     4142.16     3763.91    169.97 o 
   2  15   8     2211.82     2134.96    181.32 o 
   3  15   8     2280.89     2418.67    191.70 o 
   4  15   8     2170.63     2165.71    191.88 o 
   5  15   8      468.66      471.35    104.21 o 
   6  15   8      129.67      356.06    105.49 o 
  -8  16   8      278.10      257.02    147.44 o 
  -7  16   8      673.44      687.74    236.53 o 
  -6  16   8     1148.99     1157.97    234.38 o 
  -5  16   8     2122.32     2009.12    188.09 o 
  -4  16   8     3604.07     3806.79    217.28 o 
  -3  16   8     2235.58     2037.67    227.03 o 
  -2  16   8      859.05      847.05    135.03 o 
  -1  16   8      594.89      614.95     92.41 o 
   0  16   8      522.42      464.16     86.70 o 
   1  16   8       11.12      163.05     59.58 o 
   2  16   8      146.39      237.33     71.92 o 
   3  16   8      483.90      574.69    113.78 o 
   4  16   8     1271.23     1281.63    212.10 o 
   5  16   8     1276.01     1456.16    178.89 o 
   6  16   8     1018.98     1235.53    170.87 o 
  -7  17   8      165.20       87.13    101.71 o 
  -6  17   8       61.37       30.38     77.42 o 
  -5  17   8        1.11       50.60     72.60 o 
  -4  17   8      169.76      212.36     86.86 o 
  -3  17   8      605.70      578.10    124.01 o 
  -2  17   8      825.85      810.73    129.86 o 
  -1  17   8     1190.69     1271.72    156.44 o 
   0  17   8     1475.21     1701.44    174.21 o 
   1  17   8     1718.88     1867.57    145.80 o 
   2  17   8     1142.68     1199.84    164.97 o 
   3  17   8      947.38      918.09    133.35 o 
   4  17   8      877.53      882.96    131.79 o 
   5  17   8      194.50      196.33     86.11 o 
  -7  18   8       34.72        0.00     79.68 o 
  -6  18   8       66.12      157.35     86.22 o 
  -5  18   8       78.80       94.26     73.28 o 
  -4  18   8      259.57      159.14     94.12 o 
  -3  18   8      502.35      589.26    120.42 o 
  -2  18   8      205.37      181.39     82.21 o 
  -1  18   8        0.66      127.84     73.09 o 
   0  18   8       31.82      136.02     81.00 o 
   1  18   8       28.53       31.23     63.56 o 
   2  18   8      107.22       27.39     59.78 o 
   3  18   8      210.89      104.19     76.94 o 
   4  18   8      113.61       70.04     69.56 o 
  -6  19   8       79.97       72.26     80.92 o 
  -5  19   8       74.86        0.00     70.88 o 
  -4  19   8        2.91      183.46     91.08 o 
  -3  19   8      132.95      249.46     87.01 o 
  -2  19   8       67.85      147.81     71.69 o 
  -1  19   8       54.85       44.17     80.68 o 
   0  19   8      164.65      235.97     82.65 o 
   1  19   8      162.05      186.76     89.99 o 
   2  19   8      109.63      139.35     89.66 o 
   3  19   8       93.61       81.81     99.93 o 
  -5  20   8      692.49      896.88    149.93 o 
  -4  20   8      813.96      467.40    111.94 o 
  -3  20   8      754.64      963.40    166.52 o 
  -2  20   8      546.76      623.16    126.47 o 
  -1  20   8      288.91      214.37     93.40 o 
   0  20   8      153.94      206.41     97.93 o 
   1  20   8       74.49       34.77     81.57 o 
   2  20   8        4.02        0.00    102.97 o 
  -3  21   8      331.88      303.75     96.71 o 
  -2  21   8      498.91      539.34    131.00 o 
  -1  21   8      466.27      675.00    137.42 o 
   0  21   8      657.41      538.97    118.63 o 
 -12   1   9      184.08      305.33    100.15 o 
 -11   1   9      466.67      495.43    124.64 o 
 -10   1   9      542.69      538.54    113.96 o 
  -9   1   9      943.56     1065.67    137.03 o 
  -8   1   9     1308.43      985.79    126.00 o 
  -7   1   9      884.08      982.21    142.39 o 
  -6   1   9      229.14      162.95     46.56 o 
  -5   1   9        0.22       13.33     38.64 o 
  -4   1   9      206.64      198.27     43.01 o 
  -3   1   9     2052.17     1708.98     66.04 o 
  -2   1   9     2905.47     3303.02     91.43 o 
  -1   1   9     5012.29     4937.83    156.59 o 
   0   1   9     6193.54     6372.46    133.29 o 
   1   1   9     8955.60     8080.06    159.85 o 
   2   1   9     8299.82     8698.57    174.77 o 
   3   1   9     2007.33     2303.84     98.96 o 
   4   1   9     1219.08     1086.09     94.34 o 
   5   1   9      897.94      973.48     96.90 o 
   6   1   9      191.08      123.39     51.08 o 
   7   1   9      148.92      115.52     58.09 o 
   8   1   9      285.32      254.15     62.97 o 
   9   1   9      224.37      314.62    113.44 o 
 -12   2   9       52.40        0.00     73.76 o 
 -11   2   9        5.40       85.80     70.61 o 
 -10   2   9      172.58      169.40     74.05 o 
  -9   2   9      881.68      941.45    136.32 o 
  -8   2   9     1851.29     1977.71    168.40 o 
  -7   2   9     4784.62     4596.91    214.62 o 
  -6   2   9     7550.77     7065.43    194.22 o 
  -5   2   9     6895.89     7069.54    166.07 o 
  -4   2   9    14780.52    14914.86    236.44 o 
  -3   2   9    13767.82    14711.74    314.52 o 
  -2   2   9     4683.11     4997.15    109.55 o 
  -1   2   9     5402.98     5200.43    112.38 o 
   0   2   9      606.99      656.57     50.41 o 
   1   2   9       95.94      121.29     31.88 o 
   2   2   9     2796.77     2988.36    102.58 o 
   3   2   9     3872.57     3638.94    138.85 o 
   4   2   9     3975.10     4099.60    155.29 o 
   5   2   9     4913.99     4666.78    176.35 o 
   6   2   9     3666.58     3781.86    166.16 o 
   7   2   9     2316.28     2575.21    155.90 o 
   8   2   9     1761.74     1771.12    162.97 o 
   9   2   9      741.26      824.13    127.06 o 
 -12   3   9      418.23      458.19    118.66 o 
 -11   3   9     1152.92      931.01    145.50 o 
 -10   3   9     2525.22     2603.68    212.39 o 
  -9   3   9     2144.84     2435.87    194.20 o 
  -8   3   9     1712.24     1607.96    152.36 o 
  -7   3   9      570.72      626.24     78.18 o 
  -6   3   9      121.93       38.97     44.11 o 
  -5   3   9      265.67      239.29     44.77 o 
  -4   3   9      642.06      598.82     57.06 o 
  -3   3   9     2539.17     2555.89     93.84 o 
  -2   3   9    10895.14    10841.14    294.23 o 
  -1   3   9    14905.27    15125.53    212.97 o 
   0   3   9    13779.38    13709.99    243.43 o 
   1   3   9    17595.03    18945.52    268.48 o 
   2   3   9    11725.52    11793.35    251.32 o 
   3   3   9     9883.23     9339.95    228.00 o 
   4   3   9     2514.34     2587.54    124.15 o 
   5   3   9      715.01      667.28     90.43 o 
   6   3   9        0.87       95.38     51.13 o 
   7   3   9      183.11      165.63     56.05 o 
   8   3   9      294.44      360.37    170.61 o 
   9   3   9      475.87      494.87    151.08 o 
 -11   4   9       48.83       97.91     77.30 o 
 -10   4   9        1.62        0.00     99.70 o 
  -9   4   9      396.56      427.59     93.72 o 
  -8   4   9     1280.36     1150.19    226.66 o 
  -7   4   9     1532.43     1557.39    112.02 o 
  -6   4   9     3367.49     3409.87    152.98 o 
  -5   4   9     4482.81     4953.98    142.41 o 
  -4   4   9     9195.61     9614.50    190.37 o 
  -3   4   9     6366.09     5790.84    139.92 o 
  -2   4   9     3218.74     3294.79    119.90 o 
  -1   4   9     2193.43     2247.52    100.32 o 
   0   4   9       34.96      105.53     27.54 o 
   1   4   9        0.67        0.00     23.37 o 
   2   4   9      641.69      590.26     69.60 o 
   3   4   9     2426.87     2448.62    115.47 o 
   4   4   9      872.09      937.99     90.63 o 
   5   4   9     5449.23     5470.52    187.74 o 
   6   4   9     2622.82     2620.41    150.41 o 
   7   4   9     1131.72     1355.24    164.37 o 
   8   4   9      909.17      958.15    159.10 o 
   9   4   9      309.77      397.66    162.73 o 
 -11   5   9       16.42        0.00    144.03 o 
 -10   5   9      191.21      242.85     91.93 o 
  -9   5   9       72.81       84.27     62.09 o 
  -8   5   9      175.26       95.52     58.03 o 
  -7   5   9      140.24       97.68     45.04 o 
  -6   5   9       95.54      208.67     52.29 o 
  -5   5   9      510.57      377.48     54.51 o 
  -4   5   9       76.15       97.43     36.50 o 
  -3   5   9       30.95        2.63     27.73 o 
  -2   5   9      380.42      295.43     46.66 o 
  -1   5   9      680.35      654.76     65.28 o 
   0   5   9      784.28      985.12     80.50 o 
   1   5   9     1055.49     1082.50     83.82 o 
   2   5   9      533.49      584.48     68.78 o 
   3   5   9      436.29      317.13     58.32 o 
   4   5   9       19.61        0.00     34.05 o 
   5   5   9      706.64      598.66     78.76 o 
   6   5   9      170.80      147.53     91.24 o 
   7   5   9       72.50      169.32     73.64 o 
   8   5   9        4.11      220.72    110.32 o 
   9   5   9        6.31        0.00    135.64 o 
 -11   6   9        7.63      112.83     61.07 o 
 -10   6   9       46.28        5.70     59.84 o 
  -9   6   9      237.24      194.13     74.59 o 
  -8   6   9      233.40      216.10     49.55 o 
  -7   6   9      398.71      519.00     78.26 o 
  -6   6   9      317.19      304.07     55.43 o 
  -5   6   9      284.94      288.75     48.28 o 
  -4   6   9     2140.28     2147.97     96.39 o 
  -3   6   9     7113.56     7697.10    172.16 o 
  -2   6   9     5103.66     4742.81    144.32 o 
  -1   6   9      165.29      217.46     45.83 o 
   0   6   9      445.19      267.03     53.36 o 
   1   6   9        0.90        3.27     29.64 o 
   2   6   9      338.65      237.09     51.85 o 
   3   6   9      882.58      717.20     86.87 o 
   4   6   9     1048.00     1015.32     93.67 o 
   5   6   9      743.34      877.48    128.65 o 
   6   6   9     1714.35     2051.33    183.26 o 
   7   6   9      629.07      798.90    127.01 o 
   8   6   9      159.33       42.32    115.81 o 
 -11   7   9      590.86      701.21    135.77 o 
 -10   7   9     1186.82     1187.49    156.58 o 
  -9   7   9     1440.29     1405.14    158.11 o 
  -8   7   9      835.54      943.58    102.71 o 
  -7   7   9     1107.62     1218.31    122.46 o 
  -6   7   9     1566.62     1495.15     95.32 o 
  -5   7   9      288.35      329.00     56.38 o 
  -4   7   9      954.92      748.89     71.17 o 
  -3   7   9     5102.41     5089.62    142.11 o 
  -2   7   9     7159.59     7463.67    170.64 o 
  -1   7   9     8673.32     8467.28    182.01 o 
   0   7   9     6975.01     7766.76    194.09 o 
   1   7   9     3684.27     3814.64    136.48 o 
   2   7   9     4934.75     4532.34    152.85 o 
   3   7   9     2778.88     2726.74    124.54 o 
   4   7   9     2829.90     2499.91    163.53 o 
   5   7   9     1185.77     1145.44    141.96 o 
   6   7   9       65.29       89.35     71.94 o 
   7   7   9        6.39      124.42     66.75 o 
   8   7   9      164.31      329.69     95.56 o 
 -11   8   9       56.94       53.66     61.84 o 
 -10   8   9       50.65       65.12     58.96 o 
  -9   8   9      646.26      742.93    120.89 o 
  -8   8   9     1439.84     1402.57    119.97 o 
  -7   8   9     3264.95     3100.25    145.41 o 
  -6   8   9     3123.69     3197.67    123.06 o 
  -5   8   9     5769.20     6128.89    163.15 o 
  -4   8   9     6534.84     6472.72    195.41 o 
  -3   8   9     5182.53     5504.24    150.19 o 
  -2   8   9     5545.44     6107.24    156.31 o 
  -1   8   9     1283.44     1175.05     78.21 o 
   0   8   9     2277.82     2403.24    108.05 o 
   1   8   9       93.21      163.41     45.42 o 
   2   8   9     1274.69     1619.79    140.96 o 
   3   8   9     4826.90     4658.84    214.30 o 
   4   8   9     6459.58     6307.11    574.69 o 
   5   8   9     3814.69     3498.37    318.12 o 
   6   8   9     3433.01     3160.74    198.42 o 
   7   8   9     2288.57     2524.10    218.07 o 
   8   8   9      931.91      897.01    143.36 o 
 -11   9   9      409.94      708.70    213.37 o 
 -10   9   9      615.18      636.78    126.84 o 
  -9   9   9      634.38      659.64     91.76 o 
  -8   9   9     1151.76     1230.73    116.40 o 
  -7   9   9     1140.46     1031.03    104.93 o 
  -6   9   9      233.31      226.32     53.58 o 
  -5   9   9        9.24        7.80     33.60 o 
  -4   9   9     1130.20     1132.44    124.06 o 
  -3   9   9     1269.15     1285.46     85.19 o 
  -2   9   9     2518.28     2520.57    103.58 o 
  -1   9   9     8631.75     9332.93    196.61 o 
   0   9   9     7862.69     7649.08    174.05 o 
   1   9   9     5482.21     4817.63    207.89 o 
   2   9   9     7675.40     7071.35    260.05 o 
   3   9   9     2456.74     2526.95    171.76 o 
   4   9   9      153.54      148.19     77.58 o 
   5   9   9      361.11      307.85     93.01 o 
   6   9   9      252.02      265.56     86.93 o 
   7   9   9       11.28       35.52     76.47 o 
   8   9   9      112.35      149.61     72.52 o 
 -10  10   9       29.99        0.00     75.13 o 
  -9  10   9      131.35      121.60     63.54 o 
  -8  10   9      517.06      510.83     84.64 o 
  -7  10   9      823.39      859.32     95.39 o 
  -6  10   9      456.47      427.29     63.03 o 
  -5  10   9      426.22      519.20     68.25 o 
  -4  10   9      608.27      609.66     68.25 o 
  -3  10   9      116.93      145.31     42.37 o 
  -2  10   9        6.28       18.12     31.44 o 
  -1  10   9      475.19      489.19     67.97 o 
   0  10   9      236.28      252.36     62.17 o 
   1  10   9       96.11      101.67     84.34 o 
   2  10   9      386.03      287.90     81.58 o 
   3  10   9     1017.65      990.41    130.23 o 
   4  10   9      602.85      642.66    118.36 o 
   5  10   9      302.31      301.37    104.41 o 
   6  10   9      199.16      233.24     92.86 o 
   7  10   9       47.21       96.67     75.95 o 
   8  10   9      116.92      234.64     88.43 o 
 -10  11   9       79.47        0.00     86.42 o 
  -9  11   9       77.89      115.72     70.63 o 
  -8  11   9      156.13       44.48     55.36 o 
  -7  11   9      284.89      256.44     57.30 o 
  -6  11   9        7.69       33.82     38.11 o 
  -5  11   9       22.41        2.81     40.23 o 
  -4  11   9      497.59      477.64     64.83 o 
  -3  11   9       23.91        0.00     36.60 o 
  -2  11   9     1257.88     1151.24    103.76 o 
  -1  11   9      512.68      445.00     75.44 o 
   0  11   9      224.39      241.73     90.05 o 
   1  11   9      320.01      359.39     88.61 o 
   2  11   9      743.56      585.20    107.04 o 
   3  11   9     1266.06     1428.26    151.41 o 
   4  11   9      333.58      372.56    235.86 o 
   5  11   9       35.46       60.43     71.63 o 
   6  11   9       32.35       38.27     72.79 o 
   7  11   9        0.26        0.00     97.63 o 
 -10  12   9        0.20      239.50    119.68 o 
  -9  12   9       62.88       78.43     91.46 o 
  -8  12   9      263.43      401.73    212.10 o 
  -7  12   9      487.42      600.00     76.81 o 
  -6  12   9     2696.16     2721.50    122.80 o 
  -5  12   9     4180.72     4102.43    145.66 o 
  -4  12   9     2686.72     2572.06    115.14 o 
  -3  12   9     3334.15     3258.87    195.04 o 
  -2  12   9     1920.44     1621.09    122.40 o 
  -1  12   9      370.03      380.27     74.49 o 
   0  12   9        3.36        0.00     44.89 o 
   1  12   9      207.94      162.22     73.69 o 
   2  12   9       22.85       75.96     66.72 o 
   3  12   9      602.07      499.32    102.59 o 
   4  12   9      535.06      333.68    162.29 o 
   5  12   9      745.09      798.55    131.71 o 
   6  12   9      927.11     1011.90    158.30 o 
   7  12   9      913.21      775.13    214.33 o 
  -9  13   9      655.42      601.94    157.83 o 
  -8  13   9      716.91      839.67    135.37 o 
  -7  13   9      659.20      554.96     88.88 o 
  -6  13   9      270.13      282.00     75.53 o 
  -5  13   9       10.88        0.00     38.32 o 
  -4  13   9       60.20       96.52     53.81 o 
  -3  13   9      913.20      800.36    114.91 o 
  -2  13   9     2293.21     2523.62    143.08 o 
  -1  13   9     3666.89     3661.54    162.82 o 
   0  13   9     5512.69     5710.95    273.06 o 
   1  13   9     6577.29     6242.35    366.26 o 
   2  13   9     4496.32     4444.50    284.56 o 
   3  13   9     2629.13     2414.52    191.73 o 
   4  13   9     1477.27     1323.50    201.49 o 
   5  13   9      116.37      260.69     86.91 o 
   6  13   9        0.60        0.00     71.97 o 
  -9  14   9       84.68      303.16     98.26 o 
  -8  14   9      498.44      690.58    187.98 o 
  -7  14   9     1538.15     1705.99    144.81 o 
  -6  14   9     1985.69     1926.41    178.85 o 
  -5  14   9     2620.99     2637.40    207.83 o 
  -4  14   9     2720.04     2801.91    154.64 o 
  -3  14   9     2481.87     2568.27    145.90 o 
  -2  14   9     1611.98     1696.96    166.23 o 
  -1  14   9      537.21      597.19     90.66 o 
   0  14   9       48.28       68.27     51.53 o 
   1  14   9       37.45       60.93     77.92 o 
   2  14   9      147.09      116.78    156.42 o 
   3  14   9      515.25      614.35    204.83 o 
   4  14   9     1465.70     1687.28    177.05 o 
   5  14   9     1212.96     1232.15    165.10 o 
   6  14   9      809.04      765.10    138.20 o 
  -8  15   9       81.74      309.41     96.19 o 
  -7  15   9        4.93       66.33     72.09 o 
  -6  15   9       60.54      139.13     83.36 o 
  -5  15   9        1.73       81.21     63.08 o 
  -4  15   9      173.79      113.92     77.88 o 
  -3  15   9      769.81      871.38    105.13 o 
  -2  15   9      421.48      435.57     85.83 o 
  -1  15   9      422.06      493.70     82.72 o 
   0  15   9      768.97      760.62    101.93 o 
   1  15   9      530.12      542.40     93.89 o 
   2  15   9      384.07      220.36     83.59 o 
   3  15   9      415.85      343.27    102.01 o 
   4  15   9      158.04      168.63     78.26 o 
   5  15   9        0.51        0.00     70.95 o 
   6  15   9       81.82        3.60     80.10 o 
  -8  16   9        0.10      106.31    129.62 o 
  -7  16   9        6.40      117.22     71.85 o 
  -6  16   9       32.66        0.00    110.77 o 
  -5  16   9      127.96       59.29     65.62 o 
  -4  16   9      112.08       22.35     67.00 o 
  -3  16   9        8.92       10.83     63.16 o 
  -2  16   9       44.15       89.05    103.94 o 
  -1  16   9      240.06      350.34    108.68 o 
   0  16   9      100.48       88.58     59.69 o 
   1  16   9        1.01        0.00     57.26 o 
   2  16   9       23.95       21.35     71.09 o 
   3  16   9       29.93       42.80     72.26 o 
   4  16   9        3.18       39.88     67.53 o 
   5  16   9        0.23       27.05    153.01 o 
  -7  17   9      115.99       49.69    163.48 o 
  -6  17   9      305.61      365.27    105.15 o 
  -5  17   9      175.19      140.67     80.69 o 
  -4  17   9       43.42        0.00     69.04 o 
  -3  17   9      310.49      246.94     88.14 o 
  -2  17   9      208.45      182.94    142.62 o 
  -1  17   9      349.02      440.27    107.62 o 
   0  17   9      928.20     1166.39    159.57 o 
   1  17   9      980.12     1107.71    123.43 o 
   2  17   9      706.20      575.55    114.43 o 
   3  17   9      596.28      635.72    119.60 o 
   4  17   9      202.41      242.50     88.66 o 
  -6  18   9      675.39      918.38    145.43 o 
  -5  18   9     1149.48     1043.77    156.67 o 
  -4  18   9     1461.12     1262.61    169.17 o 
  -3  18   9     1111.98     1331.89    172.48 o 
  -2  18   9      579.09      528.66    136.60 o 
  -1  18   9      335.64      249.37    101.28 o 
   0  18   9       89.18        0.00    187.98 o 
   1  18   9       17.09       89.00     73.85 o 
   2  18   9      179.15      248.18     85.03 o 
   3  18   9      407.48      562.56    118.23 o 
  -5  19   9        0.40      152.05     98.11 o 
  -4  19   9      109.83       31.80     80.74 o 
  -3  19   9      432.25      497.62    117.68 o 
  -2  19   9      840.78     1061.28    165.61 o 
  -1  19   9      742.81      675.79    131.29 o 
   0  19   9      834.44      680.74    127.91 o 
   1  19   9     1255.72     1233.83    160.52 o 
   2  19   9     1095.14     1160.52    239.80 o 
  -4  20   9      269.23      340.76    114.89 o 
  -3  20   9      153.47      145.65    101.12 o 
  -2  20   9       78.63      169.29    137.12 o 
  -1  20   9       56.03       83.46     75.59 o 
   0  20   9        0.19      165.98     90.90 o 
   1  20   9       90.53      152.57     91.47 o 
 -11   0  10       30.95       48.26    100.67 o 
 -10   0  10      270.95      230.00    105.57 o 
  -9   0  10      702.58      546.41    164.81 o 
  -8   0  10     3222.01     3230.34    278.55 o 
  -7   0  10     8069.72     8706.61    435.79 o 
  -6   0  10     7059.18     6571.90    358.58 o 
  -5   0  10     4883.64     4845.66    290.87 o 
  -4   0  10     5484.56     5692.67    179.37 o 
  -3   0  10    11458.41    11448.30    262.21 o 
  -2   0  10     7371.68     7955.70    286.49 o 
  -1   0  10       17.14       50.80     36.53 o 
   0   0  10      171.73      243.78     57.72 o 
   1   0  10      273.83      125.89     53.87 o 
   2   0  10      996.91      835.62     95.34 o 
   3   0  10     4062.22     3713.03    173.65 o 
   4   0  10     6259.44     6516.19    244.24 o 
   5   0  10     6678.63     6291.82    437.28 o 
   6   0  10     2740.20     2721.40    197.23 o 
   7   0  10     1144.05     1438.87    369.27 o 
   8   0  10     1675.24     1867.96    189.42 o 
 -11   1  10      556.24      490.79    112.73 o 
 -10   1  10      623.57      789.30    139.85 o 
  -9   1  10      658.63      740.14    124.47 o 
  -8   1  10      853.06      661.72    111.22 o 
  -7   1  10      201.42      142.94     66.91 o 
  -6   1  10       47.29       24.80     42.01 o 
  -5   1  10       17.77        0.00     47.74 o 
  -4   1  10     1762.79     1953.68     99.71 o 
  -3   1  10     6023.69     5915.65    292.48 o 
  -2   1  10    10526.66    11222.49    181.79 o 
  -1   1  10     9743.08    10002.46    173.69 o 
   0   1  10     8572.36     8764.91    205.68 o 
   1   1  10    12647.86    12471.73    227.99 o 
   2   1  10     7746.67     8176.24    176.17 o 
   3   1  10     4002.53     3935.85    127.05 o 
   4   1  10     1591.85     1532.93    153.66 o 
   5   1  10      124.69      128.22     42.52 o 
   6   1  10       25.20       57.27     45.15 o 
   7   1  10      221.54      156.68     88.99 o 
   8   1  10      363.26      402.61     74.89 o 
 -11   2  10       22.11        0.00     54.83 o 
 -10   2  10        1.34        0.00     70.45 o 
  -9   2  10       70.49      107.99     61.49 o 
  -8   2  10      528.44      411.90    122.35 o 
  -7   2  10     2538.45     2470.73    170.09 o 
  -6   2  10      233.19      316.94     81.98 o 
  -5   2  10      317.81      375.92     51.75 o 
  -4   2  10     2011.72     1741.55     97.50 o 
  -3   2  10     2355.03     2663.18    139.09 o 
  -2   2  10      342.67      348.70     53.05 o 
  -1   2  10        2.72        6.56     22.88 o 
   0   2  10      674.79      775.95     57.54 o 
   1   2  10       50.53        0.00     25.82 o 
   2   2  10       10.89       26.98     30.04 o 
   3   2  10       80.45       37.96     32.47 o 
   4   2  10      849.73      833.22     90.79 o 
   5   2  10     1153.62     1094.83    104.83 o 
   6   2  10      529.38      562.77    101.13 o 
   7   2  10       73.34       93.36     59.89 o 
   8   2  10      122.94      279.46     90.16 o 
 -11   3  10       98.99       77.31     67.26 o 
 -10   3  10        2.95       47.06     57.11 o 
  -9   3  10       76.74       95.28     63.29 o 
  -8   3  10      663.98      568.80    106.89 o 
  -7   3  10      222.05      162.20     71.72 o 
  -6   3  10       45.30       25.83     36.61 o 
  -5   3  10       29.72       25.49     32.27 o 
  -4   3  10      350.35      314.82     48.40 o 
  -3   3  10      876.58      999.20     92.23 o 
  -2   3  10      397.99      555.94     95.90 o 
  -1   3  10      592.67      656.95     68.61 o 
   0   3  10       16.39       50.47     28.40 o 
   1   3  10       91.63      131.31     37.78 o 
   2   3  10      255.25      366.02     51.09 o 
   3   3  10        3.06       74.10     36.37 o 
   4   3  10       44.74      102.65     42.03 o 
   5   3  10      633.19      833.42     94.97 o 
   6   3  10       13.11       14.64     37.29 o 
   7   3  10      133.08      118.05     50.64 o 
   8   3  10       92.79       98.55     71.33 o 
 -11   4  10       56.48       97.05     99.56 o 
 -10   4  10      377.13      458.25    196.22 o 
  -9   4  10      663.34      563.16    108.87 o 
  -8   4  10      893.78     1021.17    137.59 o 
  -7   4  10     1290.09     1133.50    102.38 o 
  -6   4  10     2655.33     2703.29    128.22 o 
  -5   4  10     4502.27     4321.89    156.71 o 
  -4   4  10     5227.55     5489.98    145.94 o 
  -3   4  10     3074.31     3172.64    148.35 o 
  -2   4  10     2480.43     2524.46    134.11 o 
  -1   4  10     1339.83     1597.68     97.37 o 
   0   4  10      260.53      193.63     51.48 o 
   1   4  10      330.24      301.75     46.19 o 
   2   4  10     2307.51     2302.83    148.27 o 
   3   4  10     3281.02     3191.14    138.12 o 
   4   4  10     2306.58     2046.67    127.86 o 
   5   4  10     3031.42     2883.28    141.60 o 
   6   4  10     2416.18     2468.36    144.01 o 
   7   4  10      901.11      871.73    140.53 o 
   8   4  10      443.26      464.25    119.68 o 
 -11   5  10      906.92      988.84    156.33 o 
 -10   5  10     1172.48      962.09    145.20 o 
  -9   5  10     1820.51     1727.37    267.56 o 
  -8   5  10     1571.52     1924.37    171.66 o 
  -7   5  10      302.81      242.48     59.72 o 
  -6   5  10       39.28       50.33     38.92 o 
  -5   5  10       27.37       26.60     36.68 o 
  -4   5  10     1602.52     1479.33     87.33 o 
  -3   5  10     7275.80     7222.26    212.66 o 
  -2   5  10     7714.97     8590.04    209.15 o 
  -1   5  10     8498.07     8588.72    208.36 o 
   0   5  10     8552.63     8849.83    214.04 o 
   1   5  10     6370.92     6510.27    186.03 o 
   2   5  10     6340.81     6026.57    181.55 o 
   3   5  10     4106.60     4414.58    161.57 o 
   4   5  10     3521.29     3242.01    151.69 o 
   5   5  10      286.75      253.22     59.32 o 
   6   5  10      146.85       79.03     62.36 o 
   7   5  10      114.63      302.15    216.71 o 
   8   5  10      275.19      251.41     88.56 o 
 -11   6  10        0.79       89.18    102.30 o 
 -10   6  10      182.29      122.26     90.28 o 
  -9   6  10      790.19      785.51    127.21 o 
  -8   6  10     2523.82     2349.68    187.19 o 
  -7   6  10     2354.08     2460.62    131.87 o 
  -6   6  10     3499.79     3639.96    128.15 o 
  -5   6  10     6974.77     6848.45    174.65 o 
  -4   6  10     5863.62     5774.76    154.46 o 
  -3   6  10     6273.17     5811.66    153.06 o 
  -2   6  10     3274.04     3064.34    122.99 o 
  -1   6  10      679.44      698.94     82.88 o 
   0   6  10       37.93       79.65     37.96 o 
   1   6  10        5.92        0.00     31.61 o 
   2   6  10     4040.27     4041.21    150.43 o 
   3   6  10     5411.76     5272.71    178.76 o 
   4   6  10     3977.50     3686.91    194.44 o 
   5   6  10     4009.75     4060.38    214.32 o 
   6   6  10     2936.69     2579.92    207.51 o 
   7   6  10     1919.19     1768.05    453.83 o 
   8   6  10      554.04      525.55    117.45 o 
 -11   7  10      158.53      132.04     95.92 o 
 -10   7  10      308.61      326.67     96.09 o 
  -9   7  10      438.88      524.30    115.64 o 
  -8   7  10      398.81      243.59     63.83 o 
  -7   7  10       76.37       74.29     46.03 o 
  -6   7  10        1.69        0.00     35.67 o 
  -5   7  10       47.65       74.46     37.96 o 
  -4   7  10      231.56      166.38     45.84 o 
  -3   7  10      105.73      128.35     39.71 o 
  -2   7  10      395.70      312.23     74.43 o 
  -1   7  10     2152.94     2064.49    128.12 o 
   0   7  10     2186.31     2086.91    109.51 o 
   1   7  10     2274.27     2060.37    109.43 o 
   2   7  10     1730.93     1746.85    124.58 o 
   3   7  10     1347.44     1126.09    132.15 o 
   4   7  10      321.05      310.37     79.98 o 
   5   7  10       20.69      133.00     83.89 o 
   6   7  10        0.97       79.60    105.27 o 
   7   7  10       35.61        4.48     49.39 o 
   8   7  10      191.91      355.37     96.71 o 
 -11   8  10        0.68       78.63     72.60 o 
 -10   8  10        1.07       11.95     74.17 o 
  -9   8  10        5.55       61.54     57.56 o 
  -8   8  10       17.47       60.40     46.56 o 
  -7   8  10        0.80        0.00     38.74 o 
  -6   8  10        1.72       68.20     38.90 o 
  -5   8  10        5.35       18.00     35.86 o 
  -4   8  10      758.83      583.17     67.27 o 
  -3   8  10     1386.25     1432.99     91.52 o 
  -2   8  10       86.98       11.12     33.46 o 
  -1   8  10       17.65       59.71     35.12 o 
   0   8  10        9.42       25.32     34.31 o 
   1   8  10        0.58        0.00     32.18 o 
   2   8  10       96.57        0.00     55.28 o 
   3   8  10      346.54      312.35     80.86 o 
   4   8  10        0.05       34.89     50.71 o 
   5   8  10       95.18       10.33     62.88 o 
   6   8  10        0.13      124.30     64.64 o 
   7   8  10        4.32       18.11     64.44 o 
 -10   9  10      403.76      577.46    113.79 o 
  -9   9  10      228.45      304.37     85.48 o 
  -8   9  10      151.21      264.92     65.16 o 
  -7   9  10      222.66      175.87     51.83 o 
  -6   9  10       55.03       48.42     41.25 o 
  -5   9  10       26.27        0.00     34.82 o 
  -4   9  10      274.70      324.69     57.36 o 
  -3   9  10     1799.03     1758.76     97.00 o 
  -2   9  10     5167.02     5025.70    149.21 o 
  -1   9  10     2840.94     3005.47    119.65 o 
   0   9  10     1584.86     1363.41    133.74 o 
   1   9  10     1725.53     1720.92    150.20 o 
   2   9  10     2359.22     2635.50    185.21 o 
   3   9  10     2025.93     2395.93    179.93 o 
   4   9  10      734.13      587.60    112.25 o 
   5   9  10      175.12      194.77     77.59 o 
   6   9  10       27.48       38.93     58.45 o 
   7   9  10       13.90       22.63     70.58 o 
 -10  10  10       96.79      296.96    120.71 o 
  -9  10  10      422.70      541.49     84.66 o 
  -8  10  10     1005.64     1090.88    114.35 o 
  -7  10  10     2377.59     2547.16    166.53 o 
  -6  10  10     4496.82     4318.28    149.27 o 
  -5  10  10     4961.51     5127.07    160.51 o 
  -4  10  10     5484.41     5509.99    163.19 o 
  -3  10  10     3779.97     3982.77    136.65 o 
  -2  10  10     2493.10     2585.48    112.57 o 
  -1  10  10      682.61      819.39     94.90 o 
   0  10  10       78.95       83.54     66.00 o 
   1  10  10      345.11      481.51     99.22 o 
   2  10  10      313.77      235.28    152.04 o 
   3  10  10     1907.06     1718.66    161.94 o 
   4  10  10     3271.05     3243.63    252.19 o 
   5  10  10     1881.00     2004.96    187.09 o 
   6  10  10     1495.45     1277.06    288.42 o 
   7  10  10     1028.81     1279.56    275.58 o 
 -10  11  10      519.74      539.88    180.40 o 
  -9  11  10      710.65     1037.15    149.42 o 
  -8  11  10      503.63      423.90     81.76 o 
  -7  11  10      242.94      232.09     57.42 o 
  -6  11  10        3.42       83.97     43.02 o 
  -5  11  10      588.80      694.93     77.70 o 
  -4  11  10      824.31      859.86     80.41 o 
  -3  11  10     1511.55     1648.38    100.58 o 
  -2  11  10     4691.36     5304.30    193.27 o 
  -1  11  10     7112.00     7262.07    225.63 o 
   0  11  10     6191.30     5891.97    247.59 o 
   1  11  10     7328.25     7759.10    283.79 o 
   2  11  10     5571.23     5080.89    237.20 o 
   3  11  10     1685.68     1851.52    173.33 o 
   4  11  10      631.08      768.79    234.08 o 
   5  11  10      138.84       56.46     66.91 o 
   6  11  10       29.17       37.76     87.46 o 
   7  11  10       24.02      161.70     94.32 o 
  -9  12  10       69.89      143.44    141.65 o 
  -8  12  10      492.61      495.94    111.51 o 
  -7  12  10      642.58      705.43     84.72 o 
  -6  12  10      923.07      954.70    123.34 o 
  -5  12  10     1078.13     1001.04     95.26 o 
  -4  12  10      618.33      574.92     72.23 o 
  -3  12  10      564.33      429.79     76.22 o 
  -2  12  10     1488.06     1470.82    123.01 o 
  -1  12  10      513.63      406.66     74.47 o 
   0  12  10        1.02        0.00     48.51 o 
   1  12  10      144.88       45.80     60.71 o 
   2  12  10      497.62      578.84    112.59 o 
   3  12  10      555.11      520.08    108.09 o 
   4  12  10      938.43     1008.37    152.12 o 
   5  12  10      815.71      814.30    134.77 o 
   6  12  10      292.97      235.39    136.97 o 
  -9  13  10       19.93        4.85    120.86 o 
  -8  13  10        3.46       66.70     66.91 o 
  -7  13  10       66.53       99.17     71.82 o 
  -6  13  10       23.92      175.08     50.00 o 
  -5  13  10        8.02       15.12     49.86 o 
  -4  13  10      353.21      415.44     83.33 o 
  -3  13  10      221.30      194.43     71.73 o 
  -2  13  10       28.33        0.66     52.44 o 
  -1  13  10        2.70       24.57     49.99 o 
   0  13  10        0.90       21.17     50.51 o 
   1  13  10       70.83       82.40     65.99 o 
   2  13  10       84.17       74.23     64.19 o 
   3  13  10        4.66        0.00     69.50 o 
   4  13  10        1.95        0.00     90.13 o 
   5  13  10        6.26       51.56     73.49 o 
   6  13  10       24.89        0.00     69.70 o 
  -8  14  10      111.00      191.97     88.69 o 
  -7  14  10      333.71      323.59     76.35 o 
  -6  14  10      648.60      566.61    216.78 o 
  -5  14  10      986.78      860.17    128.60 o 
  -4  14  10      846.98      880.63    106.35 o 
  -3  14  10      312.30      184.78     59.92 o 
  -2  14  10       17.23       74.77     56.18 o 
  -1  14  10        4.39       91.40     61.58 o 
   0  14  10       14.03        0.00     48.80 o 
   1  14  10       26.38       14.13     54.22 o 
   2  14  10       91.92       72.33     78.62 o 
   3  14  10       76.28       41.81     69.31 o 
   4  14  10      215.55      175.19    101.41 o 
   5  14  10      220.46      331.74     94.96 o 
  -8  15  10      218.55      442.03    161.99 o 
  -7  15  10      210.91      281.20     89.98 o 
  -6  15  10       44.70       15.06     70.38 o 
  -5  15  10       17.25       29.28     71.29 o 
  -4  15  10      296.23      399.70    101.20 o 
  -3  15  10      733.73      728.14    134.60 o 
  -2  15  10     1593.31     1681.45    137.65 o 
  -1  15  10     2688.47     2594.05    165.21 o 
   0  15  10     3990.26     3760.28    276.62 o 
   1  15  10     2932.48     3126.80    211.94 o 
   2  15  10     1270.57     1086.51    193.84 o 
   3  15  10      943.94      837.75    142.49 o 
   4  15  10      172.38       43.99    125.02 o 
   5  15  10       15.12       90.55    104.46 o 
  -7  16  10     1009.11     1070.12    155.48 o 
  -6  16  10     1417.58     1328.36    291.84 o 
  -5  16  10     1611.95     1780.98    187.82 o 
  -4  16  10     2027.11     1852.74    185.23 o 
  -3  16  10     1843.24     1994.48    187.37 o 
  -2  16  10      720.51      604.69     96.99 o 
  -1  16  10      161.12       76.99     57.17 o 
   0  16  10        0.76       19.70     54.53 o 
   1  16  10      164.16       94.09     90.57 o 
   2  16  10      270.63      393.11     97.45 o 
   3  16  10      720.49      620.54    119.69 o 
   4  16  10     1062.81     1054.58    264.07 o 
  -6  17  10        0.46        0.00     79.19 o 
  -5  17  10       18.01       21.99     74.48 o 
  -4  17  10       53.28       55.87     75.22 o 
  -3  17  10      298.26      506.53    119.69 o 
  -2  17  10     1031.79     1154.07    185.75 o 
  -1  17  10     1178.14     1325.03    170.71 o 
   0  17  10     1008.07     1029.79    122.76 o 
   1  17  10      763.60      707.70    107.86 o 
   2  17  10      560.17      515.64    113.05 o 
   3  17  10      308.82      377.76    100.56 o 
  -5  18  10       61.67       28.08     71.98 o 
  -4  18  10       38.35      172.52     80.88 o 
  -3  18  10       38.38       16.91     80.80 o 
  -2  18  10        7.20      104.76     76.49 o 
  -1  18  10        7.66        0.00     73.91 o 
   0  18  10       14.82      101.77     82.65 o 
   1  18  10       31.98       70.53     64.71 o 
   2  18  10       62.23      118.68     77.65 o 
  -4  19  10        9.44      115.94     90.14 o 
  -3  19  10      110.81      153.73     91.60 o 
  -2  19  10      106.62       34.28     77.11 o 
  -1  19  10       45.92      101.12     88.82 o 
   0  19  10       80.17       47.03     93.98 o 
   1  19  10      215.55      270.94     99.62 o 
 -11   1  11      252.02      117.35     84.27 o 
 -10   1  11      167.10      201.09     75.51 o 
  -9   1  11      342.17      235.62     86.72 o 
  -8   1  11      823.04      947.10    130.87 o 
  -7   1  11      329.23      403.16     98.87 o 
  -6   1  11        8.35       16.77     46.41 o 
  -5   1  11      788.89      700.43    105.41 o 
  -4   1  11     1169.74     1236.76    125.03 o 
  -3   1  11     2262.09     2065.89    103.71 o 
  -2   1  11     5562.29     5234.44    157.60 o 
  -1   1  11     4733.02     4663.94    127.14 o 
   0   1  11     4112.29     4208.43    117.76 o 
   1   1  11     4951.61     5255.26    160.99 o 
   2   1  11     3111.37     3194.87    112.43 o 
   3   1  11      662.86      483.79     61.61 o 
   4   1  11      557.45      648.09    102.03 o 
   5   1  11       47.37       25.13     33.63 o 
   6   1  11       88.77       91.05     43.45 o 
   7   1  11      165.81       73.28     58.38 o 
   8   1  11      242.09      173.42     51.30 o 
 -11   2  11       86.83      213.50     83.15 o 
 -10   2  11      237.31      162.36     74.34 o 
  -9   2  11      534.77      378.88    112.85 o 
  -8   2  11     1476.19     1637.67    163.04 o 
  -7   2  11     3919.70     4154.88    215.02 o 
  -6   2  11     6693.03     6284.79    198.60 o 
  -5   2  11     5554.43     5741.75    174.92 o 
  -4   2  11     3198.60     3108.39    125.55 o 
  -3   2  11     3144.77     2904.26    124.80 o 
  -2   2  11     2684.86     2749.94    163.00 o 
  -1   2  11      165.88       95.89     39.18 o 
   0   2  11       44.68       66.30     37.13 o 
   1   2  11      234.55      188.80     42.09 o 
   2   2  11     2306.49     2371.02    101.80 o 
   3   2  11     2927.41     2977.77    128.42 o 
   4   2  11     5825.31     5554.31    163.80 o 
   5   2  11     5012.68     5075.09    163.25 o 
   6   2  11     1406.68     1309.27    106.17 o 
   7   2  11     1392.24     1424.63    115.41 o 
   8   2  11      698.56      767.06    136.98 o 
 -11   3  11      616.67      424.13    108.49 o 
 -10   3  11      682.85      693.74    129.45 o 
  -9   3  11     1030.96     1121.65    150.59 o 
  -8   3  11     1333.57     1219.26    170.98 o 
  -7   3  11      205.47      152.50     70.75 o 
  -6   3  11      267.22      392.76     68.84 o 
  -5   3  11      648.25      525.87     62.10 o 
  -4   3  11     1985.50     1877.79    106.72 o 
  -3   3  11     8125.22     8894.82    305.90 o 
  -2   3  11    12187.87    12721.55    263.33 o 
  -1   3  11     7103.14     7514.03    214.67 o 
   0   3  11     9638.76     9701.17    230.86 o 
   1   3  11     8766.90     9634.78    235.97 o 
   2   3  11     6430.49     7064.73    202.35 o 
   3   3  11     5363.33     5654.58    159.13 o 
   4   3  11     1172.96     1166.85     90.31 o 
   5   3  11        1.87       66.84     42.00 o 
   6   3  11      204.04      106.06     59.47 o 
   7   3  11      336.17      611.05    126.80 o 
   8   3  11      412.53      475.33    113.15 o 
 -11   4  11        5.55       36.17     94.51 o 
 -10   4  11       61.21       37.51     69.49 o 
  -9   4  11      282.69      231.04     81.24 o 
  -8   4  11     1389.28     1516.67    155.77 o 
  -7   4  11     2388.39     2663.62    191.74 o 
  -6   4  11     2907.96     3066.12    118.33 o 
  -5   4  11     3113.31     3289.96    119.20 o 
  -4   4  11     4804.55     4776.07    143.58 o 
  -3   4  11     2348.50     2339.66    113.20 o 
  -2   4  11      595.07      529.81     68.57 o 
  -1   4  11       48.02       67.01     39.19 o 
   0   4  11      651.99      475.56     68.71 o 
   1   4  11      549.54      519.22     69.75 o 
   2   4  11     2183.36     2294.49     98.17 o 
   3   4  11     1720.69     1590.52    131.01 o 
   4   4  11     3588.06     3268.46    147.10 o 
   5   4  11     2883.14     2714.34    141.18 o 
   6   4  11     1447.50     1439.90    161.87 o 
   7   4  11      996.19     1009.03    153.99 o 
   8   4  11      213.22      406.71     96.91 o 
 -11   5  11       14.97        0.00     53.98 o 
 -10   5  11       35.68        0.00     53.48 o 
  -9   5  11      123.31      208.09     78.03 o 
  -8   5  11       15.83        0.00     56.90 o 
  -7   5  11      197.30       72.47     49.42 o 
  -6   5  11      290.76      304.02     53.84 o 
  -5   5  11      278.45      240.43     49.20 o 
  -4   5  11       12.29       41.37     35.34 o 
  -3   5  11        2.13        0.00     34.61 o 
  -2   5  11        3.52       28.43     38.94 o 
  -1   5  11      237.56      237.58     52.99 o 
   0   5  11      259.73      194.03     52.92 o 
   1   5  11       23.36        0.00     31.67 o 
   2   5  11      325.39      386.91     69.14 o 
   3   5  11      293.92      213.33     60.30 o 
   4   5  11        0.08       10.64     56.25 o 
   5   5  11       59.00       45.50     95.18 o 
   6   5  11       56.70      188.40     70.86 o 
   7   5  11       37.25        0.00    116.26 o 
 -11   6  11       17.73       19.07    132.37 o 
 -10   6  11       35.69       97.24    144.55 o 
  -9   6  11      132.01       76.34    146.03 o 
  -8   6  11      483.66      441.35     98.11 o 
  -7   6  11      387.37      497.50     79.65 o 
  -6   6  11      452.50      430.43     62.51 o 
  -5   6  11     1407.76     1252.04     90.87 o 
  -4   6  11      819.05      938.99     80.13 o 
  -3   6  11     1084.13     1006.40     79.49 o 
  -2   6  11      187.88      107.34     45.38 o 
  -1   6  11      274.10      276.04     57.26 o 
   0   6  11      163.08      127.57     44.72 o 
   1   6  11      233.46      157.41     48.86 o 
   2   6  11      427.67      493.07     77.42 o 
   3   6  11      817.68      642.76    104.86 o 
   4   6  11     1112.98     1143.24    139.45 o 
   5   6  11     1553.33     1557.52    258.28 o 
   6   6  11      678.38      477.66    103.35 o 
   7   6  11       35.84      134.74     81.23 o 
 -10   7  11      401.69      528.54    117.81 o 
  -9   7  11      450.15      400.32     97.22 o 
  -8   7  11      179.97      323.37     91.10 o 
  -7   7  11       78.70       80.97     49.08 o 
  -6   7  11      151.35      130.94     41.75 o 
  -5   7  11      276.72      173.57     48.91 o 
  -4   7  11     2803.76     2842.79    121.69 o 
  -3   7  11     3273.60     3060.91    117.26 o 
  -2   7  11     4250.59     4224.40    154.11 o 
  -1   7  11     6264.55     6459.91    191.31 o 
   0   7  11     3598.26     3288.57    233.26 o 
   1   7  11     4251.19     3884.38    152.23 o 
   2   7  11     2734.53     2891.08    133.67 o 
   3   7  11     1525.20     1315.56    142.42 o 
   4   7  11     1023.78     1189.05    141.87 o 
   5   7  11       56.24      173.44     72.12 o 
   6   7  11       68.46      119.71     82.04 o 
   7   7  11      150.13       17.95     66.37 o 
 -10   8  11      119.42      147.28     83.29 o 
  -9   8  11      529.54      651.09    206.09 o 
  -8   8  11     1917.47     1833.37    139.76 o 
  -7   8  11     3358.61     3394.33    135.24 o 
  -6   8  11     2782.62     2756.08    119.48 o 
  -5   8  11     5710.86     5635.19    219.79 o 
  -4   8  11     5643.00     6257.77    176.64 o 
  -3   8  11     2830.15     2773.83    142.24 o 
  -2   8  11     1359.76     1382.35     92.54 o 
  -1   8  11      350.10      343.95     61.02 o 
   0   8  11      198.58      254.76     59.82 o 
   1   8  11     1796.42     1706.55    150.75 o 
   2   8  11     1773.78     1564.70    185.45 o 
   3   8  11     3649.63     3584.49    200.39 o 
   4   8  11     4235.16     4074.58    219.92 o 
   5   8  11     3023.10     3123.36    297.70 o 
   6   8  11     2484.12     2921.72    228.43 o 
   7   8  11      931.06      914.83    149.03 o 
 -10   9  11      410.74      431.78    109.99 o 
  -9   9  11      436.32      522.24    113.32 o 
  -8   9  11      223.69      278.89     82.44 o 
  -7   9  11      109.15      166.43     50.74 o 
  -6   9  11       13.85        9.17     39.36 o 
  -5   9  11      992.20      991.32    128.03 o 
  -4   9  11     1760.30     1777.22    103.26 o 
  -3   9  11      783.99      902.34     82.80 o 
  -2   9  11     3312.20     3320.52    127.67 o 
  -1   9  11     4615.84     4549.43    188.78 o 
   0   9  11     4601.95     4665.88    216.21 o 
   1   9  11     4575.38     4700.69    221.65 o 
   2   9  11     1634.91     1535.08    177.29 o 
   3   9  11      573.28      580.27    104.55 o 
   4   9  11      178.48       41.70     88.57 o 
   5   9  11       31.03       39.87     60.26 o 
   6   9  11       85.13      165.12     76.61 o 
   7   9  11      245.55      341.83     95.20 o 
 -10  10  11       29.25      171.05     67.56 o 
  -9  10  11       56.12      133.36     88.49 o 
  -8  10  11      213.57      239.11     69.17 o 
  -7  10  11      379.83      420.70     74.35 o 
  -6  10  11      547.12      509.20     70.31 o 
  -5  10  11      643.05      847.54     85.76 o 
  -4  10  11        8.01       18.55     34.07 o 
  -3  10  11       12.52       16.74     37.09 o 
  -2  10  11      312.15      213.97     49.67 o 
  -1  10  11       38.79        0.00     51.18 o 
   0  10  11       59.80       68.85     62.72 o 
   1  10  11      258.60      254.13    126.13 o 
   2  10  11      125.26       65.59     80.70 o 
   3  10  11      209.87      161.27     79.29 o 
   4  10  11      179.24       51.70     69.56 o 
   5  10  11      164.45      135.46     79.64 o 
   6  10  11       59.46      132.55     80.60 o 
  -9  11  11       16.52       62.30     52.19 o 
  -8  11  11        8.05      149.99     73.03 o 
  -7  11  11        0.99        0.00     39.75 o 
  -6  11  11        8.98       87.77     50.96 o 
  -5  11  11       35.84       42.35     40.90 o 
  -4  11  11        3.29        2.37     37.68 o 
  -3  11  11      329.75      247.01     62.19 o 
  -2  11  11      142.75        0.00     92.45 o 
  -1  11  11      588.11      557.99     86.70 o 
   0  11  11     1040.95      757.39    115.31 o 
   1  11  11      109.22      103.63     71.84 o 
   2  11  11      168.40       84.50     65.62 o 
   3  11  11      662.98      539.78    200.60 o 
   4  11  11      113.90        9.58     65.44 o 
   5  11  11        0.44       76.87     77.99 o 
   6  11  11        1.28        0.00     70.90 o 
  -9  12  11      122.22      209.65     84.81 o 
  -8  12  11      336.71      457.94     94.86 o 
  -7  12  11      750.91      762.37     87.29 o 
  -6  12  11     1458.68     1470.05    110.09 o 
  -5  12  11     1455.27     1369.33    103.99 o 
  -4  12  11     1662.38     1535.22    173.08 o 
  -3  12  11      953.51     1016.98    147.71 o 
  -2  12  11      267.77      252.36     68.98 o 
  -1  12  11      143.84      129.85     57.78 o 
   0  12  11        7.26       57.89     81.81 o 
   1  12  11      310.57      412.02    121.98 o 
   2  12  11      545.15      411.94     97.44 o 
   3  12  11      795.88      795.94    172.61 o 
   4  12  11      934.33     1158.82    153.55 o 
   5  12  11      782.39      623.50    198.30 o 
   6  12  11      369.56      454.90    120.20 o 
  -8  13  11      292.62      309.13     94.04 o 
  -7  13  11       53.82      142.97     64.65 o 
  -6  13  11       48.55        2.78     51.62 o 
  -5  13  11      265.04      331.51     73.24 o 
  -4  13  11      538.54      493.59     88.26 o 
  -3  13  11     1493.73     1631.00    134.30 o 
  -2  13  11     2963.07     2899.15    164.98 o 
  -1  13  11     5007.01     5036.18    201.33 o 
   0  13  11     4842.09     4286.25    256.05 o 
   1  13  11     3098.65     3239.02    197.64 o 
   2  13  11     2226.51     2230.88    188.59 o 
   3  13  11     1252.77     1341.99    166.85 o 
   4  13  11      312.05      306.26     93.54 o 
   5  13  11        4.95       90.75     96.59 o 
  -8  14  11      474.22      442.88    105.86 o 
  -7  14  11      952.40     1227.22    159.07 o 
  -6  14  11     1174.07     1065.68    153.64 o 
  -5  14  11      855.35      771.84     99.80 o 
  -4  14  11     1254.31     1291.45    129.15 o 
  -3  14  11     1421.16     1379.23    126.22 o 
  -2  14  11      291.11      314.33    112.90 o 
  -1  14  11        6.94       30.50     53.09 o 
   0  14  11      169.41      118.06     75.06 o 
   1  14  11      640.53      699.55    124.11 o 
   2  14  11      863.89      749.42    125.67 o 
   3  14  11      754.01      876.88    137.45 o 
   4  14  11      863.28      938.65    172.46 o 
   5  14  11      865.49      838.70    208.76 o 
  -7  15  11       10.58       59.30     85.64 o 
  -6  15  11       78.63       94.78     72.54 o 
  -5  15  11      115.17      221.86     70.61 o 
  -4  15  11      151.29      166.61     63.99 o 
  -3  15  11      527.30      770.55    105.40 o 
  -2  15  11      817.11      858.12    106.80 o 
  -1  15  11      684.52      698.95     99.90 o 
   0  15  11      398.76      465.64     93.55 o 
   1  15  11      249.28      452.08    130.14 o 
   2  15  11      203.46      254.55     94.77 o 
   3  15  11       99.95      141.52     86.91 o 
   4  15  11       12.51        2.82     91.69 o 
  -7  16  11       16.15      166.22     90.28 o 
  -6  16  11        7.42       82.86     88.19 o 
  -5  16  11       17.70      181.14     94.36 o 
  -4  16  11       51.97       71.51     86.04 o 
  -3  16  11        5.66        0.00     62.79 o 
  -2  16  11       29.34       59.39     52.55 o 
  -1  16  11      106.10      106.04     62.58 o 
   0  16  11       32.02        0.00     54.14 o 
   1  16  11        2.02       26.97     70.92 o 
   2  16  11        6.35       58.57    108.91 o 
   3  16  11        0.64       92.56     84.22 o 
  -6  17  11        0.85        0.00    118.78 o 
  -5  17  11        0.54      194.63     84.02 o 
  -4  17  11       69.41      104.00     88.39 o 
  -3  17  11      401.68      329.35    100.21 o 
  -2  17  11      525.74      337.66     99.46 o 
  -1  17  11      530.79      557.16    105.46 o 
   0  17  11      905.18      771.41    112.99 o 
   1  17  11      849.43      949.97    153.33 o 
   2  17  11      453.00      484.55    111.52 o 
  -4  18  11      559.87      502.68    116.51 o 
  -3  18  11      693.18      657.70    199.85 o 
  -2  18  11      404.69      445.23    155.98 o 
  -1  18  11       36.49      164.28     90.19 o 
   0  18  11       57.11       11.52     87.60 o 
   1  18  11      170.11      306.79     96.92 o 
  -2  19  11     1000.06      735.86    138.95 o 
 -11   0  12       91.85       72.16    121.75 o 
 -10   0  12      233.62      345.37    148.63 o 
  -9   0  12      504.94      356.65    125.61 o 
  -8   0  12     2356.57     2039.23    262.37 o 
  -7   0  12     5242.16     5636.18    357.54 o 
  -6   0  12     7019.70     6621.20    380.56 o 
  -5   0  12     4786.04     4690.65    310.18 o 
  -4   0  12      273.56      308.25    105.57 o 
  -3   0  12      185.53       95.32     88.35 o 
  -2   0  12      225.06      196.29     98.59 o 
  -1   0  12      152.74      110.62     83.45 o 
   0   0  12     1006.56      886.40     96.89 o 
   1   0  12     2176.11     2066.79    135.17 o 
   2   0  12     1439.15     1264.54    121.89 o 
   3   0  12     4695.80     5433.73    225.55 o 
   4   0  12     8375.96     8330.15    292.38 o 
   5   0  12     4121.59     3903.74    295.11 o 
   6   0  12     1643.98     1348.29    153.64 o 
   7   0  12     1506.56     1441.31    241.80 o 
 -11   1  12      464.03      593.41    134.95 o 
 -10   1  12      415.71      447.27    142.24 o 
  -9   1  12      129.77       99.78     75.43 o 
  -8   1  12      280.07      189.53     80.36 o 
  -7   1  12      180.27      104.56     64.23 o 
  -6   1  12      240.09      205.53    167.78 o 
  -5   1  12     1299.19      936.64    120.90 o 
  -4   1  12     2184.83     2009.44    245.14 o 
  -3   1  12     4485.74     4573.63    207.21 o 
  -2   1  12     6622.36     6957.75    256.21 o 
  -1   1  12     6481.95     6705.16    186.82 o 
   0   1  12     8225.62     8022.67    211.55 o 
   1   1  12     5666.76     5830.42    151.31 o 
   2   1  12     2324.38     2451.97    106.25 o 
   3   1  12     1233.48     1049.31     84.04 o 
   4   1  12        3.39        0.64     40.31 o 
   5   1  12       78.87      221.03     51.29 o 
   6   1  12       38.31        9.85     38.04 o 
   7   1  12      255.52      344.35    105.46 o 
 -11   2  12        0.63        0.00     61.26 o 
 -10   2  12        1.39       14.62     62.25 o 
  -9   2  12       35.21        0.00     88.20 o 
  -8   2  12      524.79      470.25    135.71 o 
  -7   2  12     1180.97      885.36    127.38 o 
  -6   2  12      442.31      339.12     85.70 o 
  -5   2  12      494.36      422.97     91.39 o 
  -4   2  12      577.66      650.50    103.98 o 
  -3   2  12      431.36      326.32     80.58 o 
  -2   2  12       41.40      102.38     45.64 o 
  -1   2  12      318.29      209.51     54.87 o 
   0   2  12      776.04      719.78     80.49 o 
   1   2  12      519.99      558.44     75.72 o 
   2   2  12      106.45      131.15     41.57 o 
   3   2  12      325.97      234.87     52.09 o 
   4   2  12     1098.87     1098.07    108.76 o 
   5   2  12      680.88      696.25    110.54 o 
   6   2  12      332.32      314.44     58.92 o 
   7   2  12      170.26      138.15     55.79 o 
 -11   3  12        3.85       37.32     68.43 o 
 -10   3  12       16.40       79.62     62.80 o 
  -9   3  12       77.90      115.84     98.00 o 
  -8   3  12      226.75      200.89     87.16 o 
  -7   3  12      250.51      264.91    106.98 o 
  -6   3  12        3.00       18.56     42.85 o 
  -5   3  12      247.85      114.77     61.61 o 
  -4   3  12      190.15      162.71     86.69 o 
  -3   3  12      518.09      452.08     78.52 o 
  -2   3  12      274.88      278.65     53.97 o 
  -1   3  12      335.97      391.77    117.43 o 
   0   3  12      506.37      611.50     75.64 o 
   1   3  12       21.91       22.48     47.37 o 
   2   3  12        8.01       43.62     41.78 o 
   3   3  12       36.01      109.76     50.13 o 
   4   3  12       38.05       54.45     37.35 o 
   5   3  12       31.16       45.10     39.09 o 
   6   3  12        0.19       53.17     43.20 o 
   7   3  12       38.92      167.64     62.52 o 
 -11   4  12      113.03      115.65    133.11 o 
 -10   4  12      271.18      199.91     85.45 o 
  -9   4  12      694.26      645.95    118.87 o 
  -8   4  12      859.18      770.96    131.41 o 
  -7   4  12     1502.57     1530.96    156.13 o 
  -6   4  12     3575.33     3820.17    161.60 o 
  -5   4  12     2229.84     2089.30    107.76 o 
  -4   4  12     1127.33     1118.25    115.62 o 
  -3   4  12      403.69      420.22    100.89 o 
  -2   4  12      565.11      602.13     87.40 o 
  -1   4  12      585.79      635.31     75.09 o 
   0   4  12        4.77       38.10     40.01 o 
   1   4  12     1450.81     1552.21    152.03 o 
   2   4  12     2596.30     2576.72    131.83 o 
   3   4  12     2406.21     2188.40    136.70 o 
   4   4  12     2538.15     2656.09    181.20 o 
   5   4  12     1559.71     1632.46    111.14 o 
   6   4  12      991.78     1066.50    158.58 o 
   7   4  12      418.31      638.51    122.80 o 
 -10   5  12      422.91      568.18    115.18 o 
  -9   5  12      786.09      887.86    143.13 o 
  -8   5  12      251.39      219.59     77.42 o 
  -7   5  12        5.41       37.47     42.47 o 
  -6   5  12       44.92      105.17     43.89 o 
  -5   5  12     1685.85     1730.62    135.64 o 
  -4   5  12     4349.58     4054.85    157.20 o 
  -3   5  12     4544.03     4797.21    168.61 o 
  -2   5  12     5376.19     5430.21    177.63 o 
  -1   5  12     7425.35     7373.86    207.38 o 
   0   5  12     4938.52     4768.76    166.97 o 
   1   5  12     2459.16     2590.05    132.32 o 
   2   5  12     1711.04     1700.56    139.78 o 
   3   5  12     1115.34     1059.76    104.64 o 
   4   5  12      225.47      270.62     61.49 o 
   5   5  12       63.58       76.59    110.92 o 
   6   5  12      296.15      419.58    149.52 o 
   7   5  12      518.13      367.50    258.06 o 
 -10   6  12      243.89      250.38     87.95 o 
  -9   6  12      770.22      833.62    139.40 o 
  -8   6  12     1768.76     1817.68    175.77 o 
  -7   6  12     2049.55     2174.11    144.36 o 
  -6   6  12     3827.79     3864.09    138.40 o 
  -5   6  12     4567.31     4880.58    163.08 o 
  -4   6  12     3439.84     3370.79    129.36 o 
  -3   6  12     1676.85     1714.07    115.99 o 
  -2   6  12      342.55      312.70     59.68 o 
  -1   6  12        1.67        0.00     34.28 o 
   0   6  12      108.09       43.06     41.65 o 
   1   6  12     1581.05     1636.01    116.10 o 
   2   6  12     3202.72     3223.52    144.47 o 
   3   6  12     1882.78     1627.62    157.17 o 
   4   6  12     1922.69     2238.04    355.09 o 
   5   6  12     2475.59     2310.42    205.57 o 
   6   6  12     1514.88     1727.40    294.14 o 
   7   6  12      463.17      306.57    143.88 o 
 -10   7  12       91.85      234.95     75.45 o 
  -9   7  12      184.94      187.22     90.24 o 
  -8   7  12       42.34      110.30     62.73 o 
  -7   7  12        1.21        0.00     43.94 o 
  -6   7  12      116.19      198.82     52.42 o 
  -5   7  12      972.05      838.06    138.36 o 
  -4   7  12      894.84      826.29     79.46 o 
  -3   7  12      287.85      381.91     76.11 o 
  -2   7  12     1204.71     1125.91     98.28 o 
  -1   7  12     2363.66     2575.62    135.02 o 
   0   7  12     1153.06     1244.05    102.24 o 
   1   7  12      461.04      441.60     74.69 o 
   2   7  12      295.38      270.48     81.69 o 
   3   7  12      327.63      287.27     83.65 o 
   4   7  12      118.52      165.88     71.59 o 
   5   7  12       15.92        0.00     52.04 o 
   6   7  12      168.08      134.82    122.20 o 
 -10   8  12       22.23      100.38     66.65 o 
  -9   8  12        0.81        9.77     89.98 o 
  -8   8  12       41.42      169.25     65.12 o 
  -7   8  12        2.89       16.91     42.86 o 
  -6   8  12       70.62       43.69     41.32 o 
  -5   8  12        3.58       61.59     41.40 o 
  -4   8  12      136.64       66.53     47.15 o 
  -3   8  12       56.99       91.69     43.69 o 
  -2   8  12      106.25      125.40     45.85 o 
  -1   8  12        1.33       50.64     39.61 o 
   0   8  12        9.79        0.00     38.78 o 
   1   8  12       31.04        0.00     47.13 o 
   2   8  12        2.74       46.18     64.69 o 
   3   8  12       62.13       82.63     66.15 o 
   4   8  12       56.09       34.56     58.48 o 
   5   8  12       34.22      132.51     56.46 o 
   6   8  12        1.10      111.32     76.99 o 
 -10   9  12      167.57      258.98     87.73 o 
  -9   9  12      232.35      255.70    107.35 o 
  -8   9  12       76.48      143.28     64.19 o 
  -7   9  12        3.50      100.63     46.61 o 
  -6   9  12       13.78       21.89     41.93 o 
  -5   9  12       47.13      118.52     47.30 o 
  -4   9  12      685.81      537.30     70.40 o 
  -3   9  12     1447.58     1322.95     97.26 o 
  -2   9  12     1239.43     1305.35    107.56 o 
  -1   9  12     1726.51     1697.29    154.91 o 
   0   9  12     2768.76     2727.27    177.98 o 
   1   9  12     1721.28     1661.24    156.81 o 
   2   9  12      701.10      546.76    112.19 o 
   3   9  12      597.18      541.12    117.95 o 
   4   9  12      172.89      185.82     78.02 o 
   5   9  12        3.61       99.16    104.53 o 
   6   9  12       62.23       82.52     72.47 o 
  -9  10  12      372.05      362.76     98.22 o 
  -8  10  12      953.79     1081.68    121.44 o 
  -7  10  12     1658.13     1650.46    115.93 o 
  -6  10  12     1656.50     1683.26    115.89 o 
  -5  10  12     1661.80     1693.35    113.78 o 
  -4  10  12     1882.47     2159.51    121.99 o 
  -3  10  12      984.98      765.41     84.20 o 
  -2  10  12      333.15      277.30     69.33 o 
  -1  10  12        1.32        0.00     61.55 o 
   0  10  12      564.46      511.44    103.00 o 
   1  10  12     1189.95     1281.98    149.47 o 
   2  10  12     1783.69     1960.36    177.67 o 
   3  10  12     2624.34     2702.20    205.99 o 
   4  10  12     1981.82     1466.13    169.05 o 
   5  10  12     1182.78     1396.24    174.92 o 
   6  10  12      677.45      558.37    124.52 o 
  -9  11  12      311.02      248.56     82.48 o 
  -8  11  12      152.41      214.98     65.82 o 
  -7  11  12        4.18       57.61     51.16 o 
  -6  11  12       88.04      110.36     51.39 o 
  -5  11  12      791.11      822.56     87.20 o 
  -4  11  12     1717.66     1749.38    112.52 o 
  -3  11  12     2633.43     2716.79    192.51 o 
  -2  11  12     3576.10     3580.24    168.39 o 
  -1  11  12     3757.46     3702.86    206.03 o 
   0  11  12     4083.30     3666.82    205.87 o 
   1  11  12     2733.99     2742.22    204.35 o 
   2  11  12     1250.30     1326.87    160.25 o 
   3  11  12      513.25      467.46    109.29 o 
   4  11  12      227.98      196.71     90.32 o 
   5  11  12        8.72       44.51     71.24 o 
  -8  12  12      268.32      230.79     65.12 o 
  -7  12  12      400.21      431.91     77.88 o 
  -6  12  12      617.31      711.48     86.67 o 
  -5  12  12      356.83      493.59    102.24 o 
  -4  12  12      299.81      347.92     96.09 o 
  -3  12  12      436.42      519.45    126.71 o 
  -2  12  12       82.54      124.25     60.90 o 
  -1  12  12       71.43       81.53     60.26 o 
   0  12  12      336.30      403.19    115.07 o 
   1  12  12      672.78      662.62    176.02 o 
   2  12  12     1066.42     1109.02    147.18 o 
   3  12  12      536.99      482.53    163.33 o 
   4  12  12      561.35      558.30    165.41 o 
   5  12  12      620.62      621.00    125.82 o 
  -8  13  12        7.23      119.03     69.78 o 
  -7  13  12        2.32       68.61     56.92 o 
  -6  13  12       34.62       77.22     62.25 o 
  -5  13  12       50.75       44.66     51.02 o 
  -4  13  12       42.37       76.44     56.99 o 
  -3  13  12      196.12      188.41     65.21 o 
  -2  13  12      139.98      189.90     83.78 o 
  -1  13  12        2.82       45.88     53.20 o 
   0  13  12        3.89       95.67     67.38 o 
   1  13  12        5.39      115.61    107.65 o 
   2  13  12       13.18        0.49     65.33 o 
   3  13  12        1.90       22.63     72.66 o 
   4  13  12        1.28       32.16     72.38 o 
  -7  14  12      284.33      321.72     97.63 o 
  -6  14  12      297.46      228.76     96.00 o 
  -5  14  12      458.28      459.15     83.75 o 
  -4  14  12      358.89      441.69    129.41 o 
  -3  14  12      140.51      201.26     67.07 o 
  -2  14  12      156.79       43.17     56.27 o 
  -1  14  12      100.19      112.12     61.92 o 
   0  14  12       42.57      111.23     68.49 o 
   1  14  12      158.20      134.13     80.51 o 
   2  14  12      123.49      185.90     92.13 o 
   3  14  12      183.38      229.58     89.04 o 
   4  14  12      208.99      225.16    102.62 o 
  -7  15  12        4.43      116.39    250.78 o 
  -6  15  12       61.08      135.93     85.04 o 
  -5  15  12       61.64       55.85    146.85 o 
  -4  15  12      233.25      189.65     68.15 o 
  -3  15  12      897.80      820.01    111.22 o 
  -2  15  12     1215.80     1108.28    122.85 o 
  -1  15  12     1614.85     1707.65    178.49 o 
   0  15  12     1944.41     1554.54    190.13 o 
   1  15  12     1307.97     1308.56    191.47 o 
   2  15  12      527.28      638.98    228.88 o 
   3  15  12      113.13      147.32     85.67 o 
  -6  16  12      726.58      596.43    293.32 o 
  -5  16  12      650.72      612.16    125.24 o 
  -4  16  12      894.36      875.06    140.08 o 
  -3  16  12      776.40      667.83    102.14 o 
  -2  16  12      165.28      133.65     64.92 o 
  -1  16  12        5.18       22.15     60.27 o 
   0  16  12      214.88      294.26     98.61 o 
   1  16  12      482.70      500.67    114.50 o 
   2  16  12      566.97      752.19    138.17 o 
  -5  17  12       36.21      100.48     81.97 o 
  -4  17  12       93.83      251.93    100.65 o 
  -3  17  12      439.18      298.11    124.20 o 
  -2  17  12      941.52     1038.15    159.23 o 
  -1  17  12      881.23      817.59    115.26 o 
   0  17  12      552.78      419.31    181.29 o 
   1  17  12      338.59      399.47    108.35 o 
  -2  18  12        2.10        0.00     78.94 o 
 -10   1  13      117.79      157.46    149.74 o 
  -9   1  13       72.89       62.90     70.34 o 
  -8   1  13       62.66       60.17     54.85 o 
  -7   1  13       47.25       26.72     57.47 o 
  -6   1  13       24.52        0.00     49.52 o 
  -5   1  13      699.46      779.20    118.90 o 
  -4   1  13     1114.05     1176.46    131.98 o 
  -3   1  13     1104.58      786.36    115.15 o 
  -2   1  13     2086.90     2281.33    163.74 o 
  -1   1  13     3995.52     3654.85    196.65 o 
   0   1  13     1535.77     1583.81    150.82 o 
   1   1  13      471.32      387.38    105.20 o 
   2   1  13      411.89      430.17     71.41 o 
   3   1  13       69.52      123.03     47.35 o 
   4   1  13       66.85      177.60     50.00 o 
   5   1  13       68.78      163.52     52.81 o 
   6   1  13       44.26      131.17     49.79 o 
 -10   2  13      343.27      320.03     89.57 o 
  -9   2  13      903.49      854.21    138.70 o 
  -8   2  13     1414.28     1277.62    159.86 o 
  -7   2  13     2519.61     2400.52    193.17 o 
  -6   2  13     4695.29     4845.86    237.18 o 
  -5   2  13     3974.40     3580.17    199.31 o 
  -4   2  13      872.63     1089.57    132.30 o 
  -3   2  13       82.60      108.93     60.95 o 
  -2   2  13      885.76      755.65    111.97 o 
  -1   2  13      363.24      335.70     85.91 o 
   0   2  13      379.81      358.58     65.32 o 
   1   2  13     1203.53     1292.17    161.43 o 
   2   2  13     1897.98     2020.16    131.28 o 
   3   2  13     3581.72     3439.27    224.23 o 
   4   2  13     3226.77     2913.74    150.08 o 
   5   2  13     1420.21     1664.85    117.39 o 
   6   2  13     1713.13     1659.06    120.64 o 
 -10   3  13      327.90      164.25    138.98 o 
  -9   3  13      290.33      376.56     92.64 o 
  -8   3  13       92.23      178.97     83.41 o 
  -7   3  13       55.21       86.38     60.81 o 
  -6   3  13      131.87      111.60     61.64 o 
  -5   3  13     1197.04     1254.00    140.51 o 
  -4   3  13     3417.35     2961.69    254.57 o 
  -3   3  13     5473.25     5370.13    235.13 o 
  -2   3  13     4472.61     4512.85    214.22 o 
  -1   3  13     7349.31     7594.31    213.66 o 
   0   3  13     7392.77     7839.27    569.84 o 
   1   3  13     2292.52     2299.43    127.42 o 
   2   3  13     1511.18     1462.95    121.89 o 
   3   3  13      420.38      299.76     66.89 o 
   4   3  13        0.28       78.86     47.53 o 
   5   3  13       19.60      102.14     70.66 o 
   6   3  13      190.45       82.31    196.81 o 
 -10   4  13      157.53      139.51    136.16 o 
  -9   4  13      511.38      384.50    100.82 o 
  -8   4  13      882.44      714.36    122.93 o 
  -7   4  13     1233.52     1165.41    148.19 o 
  -6   4  13     1139.85     1098.70    137.44 o 
  -5   4  13     1062.40      846.92    124.00 o 
  -4   4  13     1394.56     1474.80    146.45 o 
  -3   4  13      427.04      387.35     86.11 o 
  -2   4  13      144.81      126.33     50.64 o 
  -1   4  13      606.88      564.69    106.78 o 
   0   4  13      362.66      445.85     68.99 o 
   1   4  13     1320.44     1295.67    107.66 o 
   2   4  13     1828.36     1670.10    137.22 o 
   3   4  13     1490.65     1441.48    125.93 o 
   4   4  13     1668.25     1818.98    136.93 o 
   5   4  13     1108.02      980.34    141.56 o 
   6   4  13      851.04      916.57    255.02 o 
 -10   5  13        0.80       37.79     57.44 o 
  -9   5  13       19.81        0.00    135.12 o 
  -8   5  13        0.12       74.43     57.16 o 
  -7   5  13       19.66        0.00     70.23 o 
  -6   5  13       10.73        0.00     42.13 o 
  -5   5  13        0.79        4.36     48.12 o 
  -4   5  13      168.01       92.77     51.73 o 
  -3   5  13      364.00      280.50     64.04 o 
  -2   5  13      331.26      457.28     72.66 o 
  -1   5  13      257.83      268.62     60.62 o 
   0   5  13       42.37       50.73     41.75 o 
   1   5  13        1.06        0.00     40.04 o 
   2   5  13        9.79       57.57     44.56 o 
   3   5  13       52.27      140.86     69.42 o 
   4   5  13      144.57      209.54     77.93 o 
   5   5  13        8.42       40.89     55.39 o 
   6   5  13       42.12      118.20    181.59 o 
 -10   6  13       37.90      194.86     72.96 o 
  -9   6  13      110.78      118.11     76.82 o 
  -8   6  13      410.10      586.96    115.32 o 
  -7   6  13      430.47      263.98     85.83 o 
  -6   6  13      486.55      389.42     74.54 o 
  -5   6  13      608.74      754.96     77.68 o 
  -4   6  13      164.02      118.76     57.26 o 
  -3   6  13      443.01      445.83     74.13 o 
  -2   6  13      550.76      521.71     75.79 o 
  -1   6  13        6.11        0.39     37.64 o 
   0   6  13      318.44      299.46     60.34 o 
   1   6  13      207.46       21.29     90.35 o 
   2   6  13      445.62      504.87     80.30 o 
   3   6  13      757.33      686.29    115.97 o 
   4   6  13      257.85      286.91     94.28 o 
   5   6  13      471.17      503.31    108.54 o 
   6   6  13      162.77      202.98     87.08 o 
 -10   7  13      289.15      261.50    147.07 o 
  -9   7  13      190.26      134.59     73.99 o 
  -8   7  13       33.31      109.65    107.35 o 
  -7   7  13       16.38      109.18     51.43 o 
  -6   7  13      151.44      181.17     52.61 o 
  -5   7  13      998.38     1160.01     95.35 o 
  -4   7  13     1704.98     1826.16    128.70 o 
  -3   7  13     1902.64     2084.57    131.48 o 
  -2   7  13     3213.34     3119.60    143.14 o 
  -1   7  13     2556.86     2653.25    137.46 o 
   0   7  13     3577.12     3488.83    151.28 o 
   1   7  13     4011.65     4031.96    209.29 o 
   2   7  13     1117.78     1447.39    397.78 o 
   3   7  13      358.68      339.81    150.19 o 
   4   7  13      149.04      160.39     71.49 o 
   5   7  13        4.56      110.10     76.47 o 
   6   7  13      106.63       98.93     64.44 o 
  -9   8  13      589.62      498.49    107.01 o 
  -8   8  13     1031.81     1042.94    263.70 o 
  -7   8  13     1666.96     1890.40    120.15 o 
  -6   8  13     2526.82     2678.35    124.08 o 
  -5   8  13     2294.10     2367.52    154.82 o 
  -4   8  13     1618.88     1468.79    105.77 o 
  -3   8  13     1386.88     1443.10    176.87 o 
  -2   8  13      113.46      108.57     55.01 o 
  -1   8  13      122.46       71.75     45.31 o 
   0   8  13     1084.25      993.94    127.85 o 
   1   8  13     2412.94     2238.92    183.97 o 
   2   8  13     2507.03     2941.40    211.12 o 
   3   8  13     2371.16     2250.95    385.60 o 
   4   8  13     1800.52     1723.92    244.92 o 
   5   8  13     1414.43     1461.60    170.44 o 
  -9   9  13       65.11        0.00    165.41 o 
  -8   9  13       34.82       87.70     64.70 o 
  -7   9  13        4.07       32.98     57.12 o 
  -6   9  13      207.82      307.51     60.43 o 
  -5   9  13     1192.64     1242.43    126.02 o 
  -4   9  13     1697.95     1799.29    116.07 o 
  -3   9  13     2708.30     2881.05    280.66 o 
  -2   9  13     2082.40     2549.43    137.88 o 
  -1   9  13     1270.69     1480.62    153.32 o 
   0   9  13     2388.69     2638.51    181.86 o 
   1   9  13     1250.09     1323.91    149.84 o 
   2   9  13      237.34      202.69     77.10 o 
   3   9  13      250.16      135.03    132.96 o 
   4   9  13       59.00       97.90     92.43 o 
   5   9  13       22.81       79.67     87.46 o 
  -9  10  13       20.58        0.00     63.69 o 
  -8  10  13       14.54      119.34     61.78 o 
  -7  10  13       47.15       98.21     48.38 o 
  -6  10  13      292.38      373.21     64.46 o 
  -5  10  13      264.21      278.22     58.70 o 
  -4  10  13       34.13       24.96     41.03 o 
  -3  10  13      146.16      192.34     61.49 o 
  -2  10  13       44.21       76.62     59.47 o 
  -1  10  13       10.56       67.65     67.23 o 
   0  10  13      191.56      154.39    154.72 o 
   1  10  13      287.45       63.89    113.66 o 
   2  10  13      159.08       88.43     73.87 o 
   3  10  13       67.57       63.00     70.48 o 
   4  10  13       32.38       82.21     71.17 o 
   5  10  13      114.52       30.08     73.84 o 
  -8  11  13       26.72        0.00     53.72 o 
  -7  11  13        1.16       21.26     47.03 o 
  -6  11  13       16.77       71.78     54.61 o 
  -5  11  13        1.13        0.00     36.67 o 
  -4  11  13        1.88        0.00     73.90 o 
  -3  11  13        2.34       63.10     54.48 o 
  -2  11  13      180.33      237.62     83.91 o 
  -1  11  13      778.37      705.36    158.73 o 
   0  11  13      308.72      294.59     92.29 o 
   1  11  13      118.78      195.32     85.89 o 
   2  11  13      339.88      335.66    199.11 o 
   3  11  13      131.88      187.93     79.06 o 
   4  11  13        3.00       28.53     68.19 o 
  -8  12  13      445.12      629.26     93.83 o 
  -7  12  13      699.28      782.10     91.89 o 
  -6  12  13      647.48      576.79     91.84 o 
  -5  12  13      658.30      798.47    107.33 o 
  -4  12  13      669.49      598.86     97.42 o 
  -3  12  13      218.26      245.19     74.24 o 
  -2  12  13      123.98      262.20     85.87 o 
  -1  12  13       28.76       51.47    101.78 o 
   0  12  13      113.19      137.07     78.26 o 
   1  12  13      488.93      487.01    111.58 o 
   2  12  13      838.78      700.23    126.84 o 
   3  12  13      826.59      724.51    130.43 o 
   4  12  13      770.49      605.34    129.02 o 
  -7  13  13        4.07       96.46     74.87 o 
  -6  13  13      192.88      220.53     83.46 o 
  -5  13  13      402.38      495.01     87.59 o 
  -4  13  13     1032.54     1063.59    124.45 o 
  -3  13  13     1716.47     1856.03    150.30 o 
  -2  13  13     2091.97     1826.60    221.92 o 
  -1  13  13     2362.35     2497.05    203.05 o 
   0  13  13     1693.07     1891.93    186.52 o 
   1  13  13     1348.29     1262.47    157.71 o 
   2  13  13      568.46      768.07    135.70 o 
   3  13  13       90.58       49.02     74.16 o 
  -6  14  13      528.00      665.62     97.09 o 
  -5  14  13      527.79      433.97     85.73 o 
  -4  14  13      770.33      796.96    106.65 o 
  -3  14  13      208.21      297.34     76.31 o 
  -2  14  13        0.43        2.84     56.94 o 
  -1  14  13       29.59       96.25     63.82 o 
   0  14  13      276.06      189.47     80.56 o 
   1  14  13      735.28      822.08    137.60 o 
   2  14  13      746.70      669.67    131.77 o 
  -6  15  13       56.30      172.05    130.14 o 
  -5  15  13       48.60        0.00     81.59 o 
  -4  15  13      124.12      101.38     65.13 o 
  -3  15  13      559.51      516.14     92.44 o 
  -2  15  13      620.56      708.17    104.57 o 
  -1  15  13      265.24      404.58    124.28 o 
   0  15  13      119.46       51.21     72.69 o 
   1  15  13       53.94      191.98    128.21 o 
   2  15  13       47.68       76.05     82.36 o 
  -4  16  13       19.95       74.61     96.22 o 
  -3  16  13       38.67      236.94     74.65 o 
  -2  16  13      121.99      130.81     64.47 o 
  -1  16  13       88.48      188.35     71.69 o 
   0  16  13       20.20      186.66     89.76 o 
 -10   0  14      368.31      432.38    162.88 o 
  -9   0  14      996.49      721.62    197.48 o 
  -8   0  14     1834.41     1755.04    251.23 o 
  -7   0  14     1869.43     1527.12    232.97 o 
  -6   0  14     2812.05     2477.10    271.42 o 
  -5   0  14     2794.06     2863.89    264.59 o 
  -4   0  14      300.98      212.03     93.99 o 
  -3   0  14       15.06        2.08     71.42 o 
  -2   0  14       95.38       69.19     87.60 o 
  -1   0  14      474.58      291.17    109.88 o 
   0   0  14     3253.49     2791.14    255.83 o 
   1   0  14     2543.37     2401.53    265.19 o 
   2   0  14     3138.87     3325.52    281.22 o 
   3   0  14     4040.32     4029.91    316.71 o 
   4   0  14     1825.84     2467.01    288.94 o 
   5   0  14     1642.63     1890.74    179.10 o 
   6   0  14     1361.50     1253.87    161.94 o 
 -10   1  14      218.11      221.11     90.07 o 
  -9   1  14       58.91       37.88     57.08 o 
  -8   1  14        0.75       61.23     57.08 o 
  -7   1  14       92.66      114.31     78.99 o 
  -6   1  14      263.94      249.42     83.65 o 
  -5   1  14     1106.21     1109.82    135.75 o 
  -4   1  14     3151.41     3440.49    199.37 o 
  -3   1  14     4481.31     4326.90    300.30 o 
  -2   1  14     4338.89     4537.78    222.08 o 
  -1   1  14     3641.43     3694.91    203.51 o 
   0   1  14     3447.89     3491.67    200.56 o 
   1   1  14     1956.25     2018.62    172.98 o 
   2   1  14      467.52      405.41     99.04 o 
   3   1  14       20.93       43.42     63.39 o 
   4   1  14      213.79      164.90     60.23 o 
   5   1  14       67.70      150.62     58.61 o 
 -10   2  14       41.36      200.67     93.39 o 
  -9   2  14      157.68      153.31     75.95 o 
  -8   2  14      454.61      356.41     92.67 o 
  -7   2  14      332.30      177.42     70.10 o 
  -6   2  14      173.52      155.00     70.21 o 
  -5   2  14      269.16      171.07     69.94 o 
  -4   2  14      799.42      560.73    106.49 o 
  -3   2  14      200.80      146.55     72.89 o 
  -2   2  14      427.78      354.56     89.02 o 
  -1   2  14      521.54      664.07    112.06 o 
   0   2  14      753.88      732.85    118.94 o 
   1   2  14      232.82      224.16     66.61 o 
   2   2  14      281.51      286.91     67.24 o 
   3   2  14      965.80     1115.96    138.76 o 
   4   2  14      414.09      273.01     72.82 o 
   5   2  14      305.23      337.95    115.66 o 
 -10   3  14       22.69       53.70     71.20 o 
  -9   3  14        1.93       71.66     73.85 o 
  -8   3  14       15.80        0.00     51.89 o 
  -7   3  14        1.35        0.00     86.19 o 
  -6   3  14      240.64      279.54    102.08 o 
  -5   3  14      790.50      561.26    111.36 o 
  -4   3  14      156.35      154.28     63.57 o 
  -3   3  14       89.69       47.53     63.59 o 
  -2   3  14     1224.27     1096.28    340.09 o 
  -1   3  14     1384.57     1405.91    150.70 o 
   0   3  14      254.23      223.57     75.26 o 
   1   3  14      238.83      239.06     67.96 o 
   2   3  14      132.75      127.99     58.76 o 
   3   3  14        2.62       11.96     40.88 o 
   4   3  14        1.18      125.30     54.16 o 
   5   3  14        2.90       92.59     58.26 o 
 -10   4  14      301.64      269.21     92.43 o 
  -9   4  14      600.01      546.95    111.29 o 
  -8   4  14      549.78      578.28    186.57 o 
  -7   4  14     1051.58      992.18    141.35 o 
  -6   4  14     1877.00     1959.72    203.57 o 
  -5   4  14     1139.70     1198.67    143.78 o 
  -4   4  14      440.67      403.81     95.67 o 
  -3   4  14      115.28       34.74     53.00 o 
  -2   4  14       24.98       56.05     70.68 o 
  -1   4  14       43.46       63.90     54.88 o 
   0   4  14      440.45      419.06     71.59 o 
   1   4  14     1673.12     1755.57    128.92 o 
   2   4  14     1970.33     2081.88    139.89 o 
   3   4  14     1167.52     1363.24    122.29 o 
   4   4  14      715.74      732.68    260.88 o 
   5   4  14      693.03      764.14    128.40 o 
  -9   5  14       62.31      117.42     72.70 o 
  -8   5  14        3.54       97.55     64.88 o 
  -7   5  14       81.66      148.42     71.11 o 
  -6   5  14      770.57      664.52    116.15 o 
  -5   5  14     2081.31     1796.29    169.71 o 
  -4   5  14     2448.84     2538.73    193.81 o 
  -3   5  14     3618.63     3614.40    197.27 o 
  -2   5  14     5516.46     5523.51    273.65 o 
  -1   5  14     4719.44     5501.78    200.99 o 
   0   5  14     2971.79     3045.22    182.03 o 
   1   5  14     1859.39     2081.25    150.45 o 
   2   5  14      530.46      555.63    105.49 o 
   3   5  14       25.39      212.46     70.79 o 
   4   5  14        0.85        1.50     59.85 o 
   5   5  14       77.96        7.84    118.64 o 
  -9   6  14      772.93      650.04    129.65 o 
  -8   6  14      979.01      970.88    144.39 o 
  -7   6  14     1514.67     1431.67    163.52 o 
  -6   6  14     1675.09     1520.13    166.20 o 
  -5   6  14     1566.01     1422.83    256.13 o 
  -4   6  14     1786.07     1826.27    167.22 o 
  -3   6  14      357.08      309.79     73.90 o 
  -2   6  14       56.97       93.45     44.99 o 
  -1   6  14      350.52      340.73     71.07 o 
   0   6  14     1246.69     1318.73    114.09 o 
   1   6  14     2530.91     2415.65    134.96 o 
   2   6  14     2587.54     2425.56    190.33 o 
   3   6  14     1843.52     2020.13    184.57 o 
   4   6  14     1387.72     1274.02    154.96 o 
   5   6  14      744.13      952.90    193.77 o 
  -9   7  14       17.12       36.93     61.73 o 
  -8   7  14        4.45        0.00     56.66 o 
  -7   7  14       13.88       59.47     55.09 o 
  -6   7  14      233.97      263.97     66.19 o 
  -5   7  14      415.67      485.94    101.02 o 
  -4   7  14     1119.00     1054.33    108.15 o 
  -3   7  14     2127.27     2560.79    217.27 o 
  -2   7  14     1189.28     1242.17    111.40 o 
  -1   7  14      668.90      548.44     82.52 o 
   0   7  14      494.73      725.58     90.91 o 
   1   7  14      182.81      212.21    125.61 o 
   2   7  14      100.88      193.17    133.41 o 
   3   7  14       82.12       25.81     77.73 o 
   4   7  14        1.20       37.24     64.22 o 
   5   7  14       28.24       39.17     76.57 o 
  -9   8  14       10.49       47.83     88.12 o 
  -8   8  14       74.74       27.09     62.36 o 
  -7   8  14       66.58      131.31     55.62 o 
  -6   8  14        0.23       25.50     43.18 o 
  -5   8  14        0.30       48.33     36.06 o 
  -4   8  14        3.87        4.35     51.16 o 
  -3   8  14      119.33       90.12     50.71 o 
  -2   8  14        2.57       12.53     46.45 o 
  -1   8  14      143.05      164.78     77.39 o 
   0   8  14        1.63       85.92     66.77 o 
   1   8  14       29.70       67.38     86.56 o 
   2   8  14       36.99        7.02     66.82 o 
   3   8  14       31.45       53.96     61.25 o 
   4   8  14       42.87      169.99     63.49 o 
  -8   9  14        0.91        0.00     80.92 o 
  -7   9  14       18.06        0.00     53.89 o 
  -6   9  14      118.99      140.22     54.46 o 
  -5   9  14      214.86      231.78     59.36 o 
  -4   9  14      324.54      284.59     69.90 o 
  -3   9  14      584.97      742.89    118.04 o 
  -2   9  14      765.63      787.93    253.23 o 
  -1   9  14     1201.31     1262.94    215.30 o 
   0   9  14     1085.57     1169.05    145.89 o 
   1   9  14      508.54      497.18    111.44 o 
   2   9  14      267.12      418.62    105.24 o 
   3   9  14       55.87      134.20     75.44 o 
   4   9  14       23.49       98.27     68.15 o 
  -8  10  14      636.34      610.88    114.28 o 
  -7  10  14     1083.82     1254.86    137.86 o 
  -6  10  14     1110.28     1185.38    105.93 o 
  -5  10  14      747.37      837.46    102.86 o 
  -4  10  14      559.87      574.32     77.92 o 
  -3  10  14      221.74       63.21     68.28 o 
  -2  10  14        5.45        0.00     59.02 o 
  -1  10  14      207.83      119.30     74.96 o 
   0  10  14      697.56      871.14    134.39 o 
   1  10  14     1594.07     1506.54    167.63 o 
   2  10  14     1931.98     2165.01    200.39 o 
   3  10  14     1739.97     1975.63    192.93 o 
   4  10  14     1221.68     1412.52    171.65 o 
  -7  11  14       14.43       27.98     66.24 o 
  -6  11  14      338.53      374.62     64.21 o 
  -5  11  14     1177.18     1321.05    166.20 o 
  -4  11  14     2170.53     2296.88    164.39 o 
  -3  11  14     2193.04     2372.82    196.63 o 
  -2  11  14     1911.45     1769.00    183.23 o 
  -1  11  14     2089.99     2006.71    317.60 o 
   0  11  14     1635.57     1734.46    177.92 o 
   1  11  14      923.16      867.56    143.11 o 
   2  11  14      363.38      501.01    115.45 o 
   3  11  14       38.92        0.00     67.05 o 
  -7  12  14      211.71      242.36     94.89 o 
  -6  12  14      282.65      293.67     80.88 o 
  -5  12  14      362.39      536.26     89.96 o 
  -4  12  14      203.17      257.17     74.69 o 
  -3  12  14        1.82       18.75     78.72 o 
  -2  12  14       39.92        0.00     70.07 o 
  -1  12  14      165.94      234.98    100.45 o 
   0  12  14      370.19      421.17    110.98 o 
   1  12  14      641.14      763.15    204.90 o 
   2  12  14      658.23      688.89    132.09 o 
   3  12  14      544.06      615.58    137.01 o 
  -6  13  14        9.42       93.22     78.72 o 
  -5  13  14       10.28      106.55     64.97 o 
  -4  13  14       19.16       68.10     55.14 o 
  -3  13  14       69.98      102.17     62.63 o 
  -2  13  14        7.27        0.00    114.40 o 
  -1  13  14        3.85        0.00     64.83 o 
   0  13  14        5.14        0.00     58.57 o 
   1  13  14       14.04       34.11     84.63 o 
   2  13  14        4.74        0.00    120.57 o 
  -5  14  14      151.99      195.09     68.33 o 
  -4  14  14       23.66       78.95     94.99 o 
  -3  14  14       42.16       34.54     55.11 o 
  -2  14  14       96.56       96.59     71.92 o 
  -1  14  14        4.04        0.00     67.75 o 
   0  14  14       21.12        6.59     72.23 o 
   1  14  14       93.58       27.44     71.74 o 
  -4  15  14      818.53      807.41    181.57 o 
  -3  15  14      968.91     1242.06    138.63 o 
  -2  15  14      987.99     1082.81    155.51 o 
  -1  15  14      974.55      874.15    140.88 o 
   0  15  14      818.66      702.74    129.50 o 
  -9   1  15        5.10        0.00    103.71 o 
  -8   1  15       14.15        0.00     46.18 o 
  -7   1  15       55.27       72.31     58.21 o 
  -6   1  15      135.16       99.10     68.49 o 
  -5   1  15      308.67      342.92     94.18 o 
  -4   1  15      600.73      460.85    102.97 o 
  -3   1  15      888.02     1021.56    139.20 o 
  -2   1  15     1182.22     1053.84    138.00 o 
  -1   1  15      791.66      536.73    104.70 o 
   0   1  15      546.90      747.51    224.50 o 
   1   1  15      439.98      458.32    105.01 o 
   2   1  15       30.06      129.00     61.79 o 
   3   1  15       32.47        0.52     54.42 o 
   4   1  15       42.45       29.15    109.88 o 
   5   1  15      110.34      241.45     86.21 o 
  -9   2  15      599.78      739.64    129.78 o 
  -8   2  15      784.13      771.08    137.07 o 
  -7   2  15     1043.46     1177.84    154.23 o 
  -6   2  15      898.57      594.12    112.78 o 
  -5   2  15      820.71      954.33    131.56 o 
  -4   2  15      409.14      345.31     91.23 o 
  -3   2  15        0.50      109.06     58.19 o 
  -2   2  15      250.51      197.74     73.82 o 
  -1   2  15      552.42      685.13    114.85 o 
   0   2  15     1368.63     1552.22    198.15 o 
   1   2  15     2450.81     2706.55    191.49 o 
   2   2  15     2246.49     2210.94    270.16 o 
   3   2  15     1625.35     1781.45    178.44 o 
   4   2  15     1136.63     1296.35    260.73 o 
  -9   3  15        0.52       23.64     56.28 o 
  -8   3  15       64.20        0.00     58.69 o 
  -7   3  15      292.92      298.77     86.54 o 
  -6   3  15      715.29      651.16    291.54 o 
  -5   3  15      787.54      895.77    135.17 o 
  -4   3  15     1594.36     1473.41    157.30 o 
  -3   3  15     3537.45     3531.80    205.12 o 
  -2   3  15     4277.76     4337.88    287.09 o 
  -1   3  15     3780.38     3833.31    216.06 o 
   0   3  15     1756.27     2011.05    176.97 o 
   1   3  15      808.45      854.60    129.61 o 
   2   3  15      171.56      114.40     67.93 o 
   3   3  15       52.33      107.31     64.91 o 
   4   3  15      123.36       82.37     50.71 o 
  -9   4  15      349.93      284.40     89.89 o 
  -8   4  15      581.51      747.83    189.91 o 
  -7   4  15      541.90      776.51    133.40 o 
  -6   4  15      177.16      168.78     68.87 o 
  -5   4  15      418.59      375.97    135.19 o 
  -4   4  15      578.86      583.28    110.14 o 
  -3   4  15        4.70       38.32     98.29 o 
  -2   4  15      379.29      280.22     80.59 o 
  -1   4  15      850.92      793.38    202.75 o 
   0   4  15      547.75      377.33     89.54 o 
   1   4  15      502.54      584.39    135.49 o 
   2   4  15     1138.79     1409.28    161.70 o 
   3   4  15     1314.72     1332.79    125.89 o 
   4   4  15      505.77      494.72    115.67 o 
  -9   5  15        3.83        0.00     67.58 o 
  -8   5  15        0.33       43.46     57.79 o 
  -7   5  15       19.30       59.25    105.27 o 
  -6   5  15       12.12       10.62     53.26 o 
  -5   5  15        3.49        0.00     44.74 o 
  -4   5  15      181.00      132.86     67.55 o 
  -3   5  15      163.82      122.31    130.51 o 
  -2   5  15      225.90      165.23     66.82 o 
  -1   5  15      245.77      310.42     80.74 o 
   0   5  15       14.42       91.63     66.00 o 
   1   5  15        5.61       78.22     47.76 o 
   2   5  15       13.11       56.86     51.58 o 
   3   5  15       38.70      288.55     86.15 o 
   4   5  15       41.77       21.44     61.78 o 
  -8   6  15       99.43       58.65     64.17 o 
  -7   6  15      138.88      239.88     82.20 o 
  -6   6  15      189.71      182.94     68.61 o 
  -5   6  15       95.22      161.54     78.69 o 
  -4   6  15      167.71      123.65     71.69 o 
  -3   6  15      136.63      140.54     67.42 o 
  -2   6  15       17.87        2.84     48.76 o 
  -1   6  15      151.34       95.86    188.64 o 
   0   6  15      249.76      167.05     60.54 o 
   1   6  15      392.51      565.61    112.62 o 
   2   6  15      394.74      523.26    107.93 o 
   3   6  15      120.81      193.40    116.71 o 
   4   6  15      177.80      175.14     73.88 o 
  -8   7  15       34.22        0.00     58.10 o 
  -7   7  15      189.74      215.90     75.71 o 
  -6   7  15      481.70      441.08     98.90 o 
  -5   7  15      909.96      811.98    132.89 o 
  -4   7  15     1492.47     1762.01    176.69 o 
  -3   7  15     2022.92     1503.30    158.01 o 
  -2   7  15     1773.10     1534.55    276.40 o 
  -1   7  15     1617.10     1584.04    128.76 o 
   0   7  15     1524.01     1520.42    160.11 o 
   1   7  15      746.65      833.45    128.15 o 
   2   7  15      292.42      253.73     92.89 o 
   3   7  15       43.26        1.06     60.97 o 
   4   7  15       15.55       64.05     72.97 o 
  -8   8  15      476.33      520.34    105.73 o 
  -7   8  15      795.82      706.36    124.85 o 
  -6   8  15      911.18      922.67    137.38 o 
  -5   8  15      318.55      457.99    101.79 o 
  -4   8  15      298.46      388.67     95.49 o 
  -3   8  15      185.14      183.87     72.16 o 
  -2   8  15       58.20      102.95     53.70 o 
  -1   8  15      788.54      776.74    128.06 o 
   0   8  15     1458.38     1689.93    318.64 o 
   1   8  15     1679.98     1703.98    175.01 o 
   2   8  15     2029.18     2394.96    201.12 o 
   3   8  15     1549.87     1489.48    167.96 o 
  -7   9  15       55.36      140.20     58.07 o 
  -6   9  15      366.26      408.02     82.70 o 
  -5   9  15      962.96      895.88    191.32 o 
  -4   9  15     1569.60     1408.60    168.15 o 
  -3   9  15     1515.53     1458.96    161.15 o 
  -2   9  15      821.23      849.57    133.95 o 
  -1   9  15      712.20      697.67    117.63 o 
   0   9  15      623.18      441.90     98.21 o 
   1   9  15      216.81      229.07     91.82 o 
   2   9  15      133.01      172.04     79.88 o 
   3   9  15        0.05        9.25    190.50 o 
  -7  10  15       29.13       13.70     79.40 o 
  -6  10  15      104.13       92.43     73.72 o 
  -5  10  15       40.44       97.24     51.98 o 
  -4  10  15        0.75       97.73     68.16 o 
  -3  10  15        0.79       48.78     61.31 o 
  -2  10  15        2.40        0.00    109.36 o 
  -1  10  15       53.85      124.84     76.48 o 
   0  10  15      251.23      268.68     93.43 o 
   1  10  15      376.48      286.29     90.85 o 
   2  10  15      275.93      389.60    151.52 o 
  -6  11  15        4.74      125.59     80.36 o 
  -5  11  15        8.01       68.91     58.86 o 
  -4  11  15       36.97        0.00     83.37 o 
  -3  11  15      124.83      129.76     78.00 o 
  -2  11  15      235.25      224.06     89.40 o 
  -1  11  15      138.69      106.50     68.97 o 
   0  11  15       75.66      200.38     75.55 o 
   1  11  15      107.77      240.62    119.90 o 
   2  11  15       34.95      106.38     76.22 o 
  -6  12  15      354.96      590.81    123.26 o 
  -5  12  15      300.57      356.75     88.91 o 
  -4  12  15       28.67       70.58     74.33 o 
  -3  12  15        0.52       64.45     82.53 o 
  -2  12  15        0.27       52.23     73.97 o 
  -1  12  15       53.88       74.37     65.29 o 
   0  12  15      141.87       56.63     73.18 o 
   1  12  15      311.91      232.45    100.01 o 
  -5  13  15      564.31      455.51     91.86 o 
  -4  13  15     1146.12     1375.32    142.64 o 
  -3  13  15     1111.03     1367.29    173.15 o 
  -2  13  15     1074.42     1462.48    176.15 o 
  -1  13  15      834.34     1009.56    145.36 o 
   0  13  15      531.99      711.97    179.51 o 
  -2  14  15       87.26       70.95     84.79 o 
  -8   0  16     1082.11     1191.41    227.62 o 
  -7   0  16      947.89      930.08    211.88 o 
  -6   0  16      734.80      573.58    162.29 o 
  -5   0  16      924.86      854.06    189.61 o 
  -4   0  16      543.18      481.37    147.44 o 
  -3   0  16       28.50       76.62     87.60 o 
  -2   0  16       40.66       71.12     73.94 o 
  -1   0  16      715.26     1015.61    191.54 o 
   0   0  16     1631.28     1833.59    261.18 o 
   1   0  16     1751.88     1772.86    254.20 o 
   2   0  16     2293.74     2952.54    312.25 o 
   3   0  16     1527.95     2034.33    283.15 o 
  -8   1  16       44.07      206.81     80.85 o 
  -7   1  16      242.23      117.34     63.21 o 
  -6   1  16      209.37      169.42     80.23 o 
  -5   1  16      698.07      761.79    130.26 o 
  -4   1  16     1920.18     1979.88    184.47 o 
  -3   1  16     2294.17     2214.48    188.49 o 
  -2   1  16     1951.37     1803.85    174.75 o 
  -1   1  16     1451.59     1593.70    168.71 o 
   0   1  16      669.38      834.62    131.89 o 
   1   1  16      158.04      241.58     82.05 o 
   2   1  16        5.73      109.59    100.00 o 
   3   1  16      134.09      184.07     74.48 o 
  -8   2  16      180.34      217.02     83.17 o 
  -7   2  16      108.91      119.34     74.42 o 
  -6   2  16       45.37       70.32     69.12 o 
  -5   2  16        3.47       46.14     56.79 o 
  -4   2  16       37.54        7.23     54.99 o 
  -3   2  16       25.57       74.41     81.81 o 
  -2   2  16       62.73      214.33     75.22 o 
  -1   2  16      283.70       98.32     66.95 o 
   0   2  16      111.98       18.58     55.09 o 
   1   2  16       66.98      236.17     71.50 o 
   2   2  16      522.02      694.90    138.83 o 
   3   2  16      362.77      210.57     85.08 o 
  -8   3  16       12.33        0.00     60.45 o 
  -7   3  16       66.51       79.80     71.07 o 
  -6   3  16      139.76      174.21     71.56 o 
  -5   3  16       92.37       47.47    107.72 o 
  -4   3  16      135.22      141.95     62.17 o 
  -3   3  16      161.83      141.12     68.30 o 
  -2   3  16       47.48      162.21     63.39 o 
  -1   3  16      104.58       11.38    112.03 o 
   0   3  16      204.99      194.79     85.15 o 
   1   3  16       46.10       98.82     59.32 o 
   2   3  16        0.92        0.00     95.18 o 
   3   3  16       49.55      167.43     76.27 o 
  -8   4  16      343.24      374.46    126.13 o 
  -7   4  16      509.47      610.52    124.78 o 
  -6   4  16      406.18      336.28     81.26 o 
  -5   4  16      523.48      516.12    109.13 o 
  -4   4  16      328.38      228.74     81.74 o 
  -3   4  16       17.70       66.75     62.68 o 
  -2   4  16      268.06      286.48     84.28 o 
  -1   4  16      345.81      292.44     86.42 o 
   0   4  16     1108.47     1043.78    167.41 o 
   1   4  16     1546.80     1708.37    223.61 o 
   2   4  16      852.74      921.60    136.80 o 
   3   4  16      651.67      847.38    203.57 o 
  -8   5  16       25.78       97.86     75.65 o 
  -7   5  16      284.80      196.88     81.82 o 
  -6   5  16      670.07      407.78     96.59 o 
  -5   5  16      664.68      702.31    124.76 o 
  -4   5  16     1284.37     1383.12    156.03 o 
  -3   5  16     2477.25     2453.07    198.60 o 
  -2   5  16     3052.14     2900.12    203.03 o 
  -1   5  16     1962.97     2048.10    186.47 o 
   0   5  16      963.77      853.01    134.40 o 
   1   5  16      542.06      581.28    109.02 o 
   2   5  16       84.02      227.92    111.95 o 
   3   5  16        0.40       97.85     97.40 o 
  -7   6  16      579.32      647.24    162.36 o 
  -6   6  16      351.72      260.14     82.01 o 
  -5   6  16      187.95      144.68     70.09 o 
  -4   6  16       57.98       64.10     54.38 o 
  -3   6  16        1.63       78.03     58.48 o 
  -2   6  16      235.15      226.34     93.62 o 
  -1   6  16     1355.07     1698.93    174.44 o 
   0   6  16     1138.59     1211.79    149.29 o 
   1   6  16     1166.61     1084.80    222.42 o 
   2   6  16     1736.36     1812.95    279.00 o 
   3   6  16     1241.54     1424.15    167.67 o 
  -7   7  16       26.43      136.48     84.26 o 
  -6   7  16      208.83      259.15     78.19 o 
  -5   7  16      346.28      348.92     99.82 o 
  -4   7  16      390.73      395.82     94.60 o 
  -3   7  16      614.53      467.69    107.09 o 
  -2   7  16      829.58      820.73    135.78 o 
  -1   7  16      467.33      503.35    174.02 o 
   0   7  16      195.10      243.81    118.49 o 
   1   7  16       75.30      196.29    116.41 o 
   2   7  16        3.13        0.00     93.39 o 
  -7   8  16        2.14        0.00     57.88 o 
  -6   8  16        0.37        0.00     63.77 o 
  -5   8  16       58.64       55.98     67.11 o 
  -4   8  16      146.32      136.26    209.21 o 
  -3   8  16        3.36       73.43     75.65 o 
  -2   8  16       95.46      213.96    106.61 o 
  -1   8  16       54.27        0.00     76.47 o 
   0   8  16        1.25        0.00     66.30 o 
   1   8  16        2.43      102.61     71.43 o 
   2   8  16        1.50        0.00     68.97 o 
  -6   9  16       96.34      140.06    103.79 o 
  -5   9  16      227.69      368.82     87.74 o 
  -4   9  16      496.19      451.39    128.21 o 
  -3   9  16      696.67      867.42    204.75 o 
  -2   9  16      523.33      686.43    206.09 o 
  -1   9  16      308.31      291.10     98.96 o 
   0   9  16      260.56      373.16    109.13 o 
   1   9  16      224.22      317.70     87.69 o 
  -6  10  16      447.38      451.81    255.31 o 
  -5  10  16      300.11      236.23    127.40 o 
  -4  10  16      112.94        0.00     88.64 o 
  -3  10  16       11.14      157.69    110.77 o 
  -2  10  16       87.17       65.95     72.90 o 
  -1  10  16      346.92      127.69     87.40 o 
   0  10  16      579.52      869.07    208.91 o 
   1  10  16      811.12      855.19    141.95 o 
  -5  11  16      837.61      964.83    213.96 o 
  -4  11  16     1248.98     1477.68    270.53 o 
  -3  11  16     1160.34     1182.43    173.50 o 
  -2  11  16      864.77     1122.59    158.23 o 
  -1  11  16      661.00      799.32    140.29 o 
   0  11  16      483.23      558.10    122.81 o 
  -3  12  16       15.94       46.58    148.11 o 
  -2  12  16       35.64      113.49     85.32 o 
  -7   1  17      208.95      230.01     70.78 o 
  -6   1  17      257.28      169.96     71.57 o 
  -5   1  17      517.42      678.21    123.15 o 
  -4   1  17      784.59      755.75    235.42 o 
  -3   1  17      441.78      558.75    113.48 o 
  -2   1  17      371.58      284.20     87.67 o 
  -1   1  17      334.34      283.51     97.48 o 
   0   1  17      161.13      228.84    194.21 o 
   1   1  17       52.41       79.76     72.61 o 
   2   1  17        0.39       69.93     63.57 o 
  -7   2  17      315.00      387.45    196.07 o 
  -6   2  17      283.64      209.96     82.53 o 
  -5   2  17      277.04      282.54     95.28 o 
  -4   2  17       15.70       25.77     50.46 o 
  -3   2  17       82.53      121.75     74.99 o 
  -2   2  17      314.59      336.28     93.43 o 
  -1   2  17      750.71      729.18    134.98 o 
   0   2  17     1262.14     1150.89    151.83 o 
   1   2  17     1514.28     1787.09    186.74 o 
   2   2  17     1167.33     1369.86    188.57 o 
  -7   3  17      494.53      346.39     89.82 o 
  -6   3  17      780.63      762.65    138.78 o 
  -5   3  17     1264.96      902.49    140.99 o 
  -4   3  17     1567.89     1511.01    167.67 o 
  -3   3  17     1732.18     1890.33    187.88 o 
  -2   3  17     1751.16     1806.15    181.85 o 
  -1   3  17      875.92      836.24    135.20 o 
   0   3  17      371.25      418.17    109.81 o 
   1   3  17      131.97      208.00     98.44 o 
   2   3  17        1.08       37.42     67.47 o 
  -7   4  17      169.31      295.61    131.26 o 
  -6   4  17      112.83       78.59     76.62 o 
  -5   4  17       53.16        8.45     57.96 o 
  -4   4  17        0.31       63.24     58.83 o 
  -3   4  17        4.39        0.00     50.55 o 
  -2   4  17      198.79      157.67     73.23 o 
  -1   4  17      641.74      531.94    104.98 o 
   0   4  17      500.32      647.33    138.76 o 
   1   4  17      560.62      697.81    130.06 o 
   2   4  17      767.04      869.50    217.52 o 
  -7   5  17        3.51       85.03     67.93 o 
  -6   5  17       18.11       11.98     56.65 o 
  -5   5  17       44.16       96.00     66.74 o 
  -4   5  17       18.61        0.00     52.23 o 
  -3   5  17       23.65       66.84     74.24 o 
  -2   5  17      157.40      123.67     67.83 o 
  -1   5  17       63.01       29.00     57.17 o 
   0   5  17        6.78        9.33     56.72 o 
   1   5  17        0.55       44.69     85.38 o 
  -6   6  17       69.36        0.00     90.72 o 
  -5   6  17       78.42       93.53     60.69 o 
  -4   6  17      119.75      106.83     71.85 o 
  -3   6  17        4.32       19.29     56.95 o 
  -2   6  17      177.57      221.52     82.29 o 
  -1   6  17      173.47      116.79     66.62 o 
   0   6  17      178.72      188.12    105.87 o 
   1   6  17      197.45      412.03    138.38 o 
  -6   7  17      454.91      579.85    271.05 o 
  -5   7  17      574.00      399.29    100.45 o 
  -4   7  17      929.60      664.51    124.01 o 
  -3   7  17     1212.31     1295.34    264.89 o 
  -2   7  17      968.50      995.33    206.68 o 
  -1   7  17      568.96      708.99    216.48 o 
   0   7  17      254.37      177.73     85.97 o 
  -5   8  17       29.99        1.48     59.67 o 
  -4   8  17        5.59        0.00     53.77 o 
  -3   8  17       38.19      105.72    117.00 o 
  -2   8  17      336.03      341.06    151.90 o 
  -1   8  17      716.44      723.25    199.56 o 
   0   8  17     1219.56     1603.29    280.78 o 
  -4   9  17      686.68     1023.92    247.81 o 
  -3   9  17      726.87      942.55    222.28 o 
  -2   9  17      490.44      415.45    167.49 o 
  -1   9  17      363.72      296.22    144.77 o 
  -6   0  18      204.27      310.77    132.74 o 
  -5   0  18       48.46        3.27     77.80 o 
  -4   0  18       14.28        0.00     67.71 o 
  -3   0  18      159.37      147.29     98.00 o 
  -2   0  18      357.29      569.57    157.24 o 
  -1   0  18      565.36      749.53    202.38 o 
   0   0  18      889.33      861.19    194.21 o 
  -6   1  18      453.22      715.87    127.01 o 
  -5   1  18      999.91      718.85    144.92 o 
  -4   1  18     1013.49      914.58    255.39 o 
  -3   1  18      805.24      729.61    125.92 o 
  -2   1  18      594.51      498.45    164.22 o 
  -1   1  18      362.26      399.70    106.24 o 
   0   1  18      189.22      217.55     79.39 o 
  -5   2  18        2.67        0.00     53.55 o 
  -4   2  18        9.97        0.00     59.52 o 
  -3   2  18       18.04      181.02     73.74 o 
  -2   2  18       52.70       78.78    140.31 o 
  -1   2  18       67.79      223.54     85.88 o 
   0   2  18       59.51       84.30     65.13 o 
  -5   3  18       42.01      116.63     71.29 o 
  -4   3  18       49.38       26.08     63.02 o 
  -3   3  18       23.56       16.29     53.22 o 
  -2   3  18        2.49        0.00     52.03 o 
  -1   3  18        9.10        0.00     51.11 o 
   0   3  18       37.32      205.19     82.04 o 
  -5   4  18       31.70      112.63     63.59 o 
  -4   4  18        0.02        3.55     62.58 o 
  -3   4  18       69.22      221.18     87.05 o 
  -2   4  18      341.57      258.19     86.56 o 
  -1   4  18      549.49      541.26    111.89 o 
  -4   5  18      817.90      704.73    211.07 o 
  -3   5  18      883.20      713.13    123.33 o 
  -2   5  18      815.88      786.14    157.39 o 
  -1   5  18      570.95      658.12    216.48 o 
  -3   6  18      143.23      196.59     92.35 o 
  -2   6  18      327.27      293.33    143.14 o 
                                                 
